# Supplementary material for: Bis[μ-4-(dimethyl­amino)­benzoato]-κ3 O,O′:O;κ3 O:O,O′-bis­{aqua­[4-(dimethyl­amino)­benzoato-κ2 O,O′](nicotinamide-κN 1)cadmium(II)}
Source: Acta Crystallogr Sect E Struct Rep Online. 2010 Jun 16;66(Pt 7):m782–3. doi: 10.1107/S160053681002163X (PMC3007006; doi:10.1107/S160053681002163X)
Supplement: Supplementary file 1 [file e-66-0m782-sup1.cif]

##############################################################################
###                                                                        ###
###        Electronic paper (Acta Crystallographica Section E)             ###
###                                                                        ###
##############################################################################
#                                                                            #
# This CIF contains the data in a paper accepted for publication in Acta     #
# Crystallographica Section E. It conforms to the requirements of Notes      #
# for Authors for Section E, and has been peer reviewed under the auspices   #
# of the IUCr Commission on Journals.                                        #
#                                                                            #
# Full details of the Crystallographic Information File format               #
# are given in the paper "The Crystallographic Information File (CIF):       #
# a New Standard Archive File for Crystallography" by S. R. Hall, F. H.      #
# Allen and I. D. Brown [Acta Cryst. (1991), A47, 655-685].                  #
#                                                                            #
# The current version of the core CIF dictionary is obtainable from          #
# ftp://ftp.iucr.org/pub/cif_core.dic. The current version number is 2.4.    #
#                                                                            #
# Software is freely available for graphical display of the structure(s) in  #
# this CIF.  For information consult the CIF home page http://www.iucr.org/  #
# cif/home.html                                                              #
#                                                                            #
# This file may be used for bona fide research purposes within the           #
# scientific community so long as proper attribution is given to the journal # 
# article from which it was obtained.                                        #
#                                                                            #
##############################################################################
                                             
data_I
_audit_creation_method     SHELXL-97
_chemical_name_systematic
;
Bis[\m-4-(dimethylamino)benzoato]-
\k^3^<i>O</i>,<i>O</i>':<i>O</i>;\k^3^<i>O</i>:<i>O</i>,<i>O</i>'-bis{aqua[4-
(dimethylamino)benzoato-\k^2^<i>O</i>,<i>O</i>'](nicotinamide-
\k<i>N</i>^1^)cadmium(II)}
;
_chemical_name_common     ?
_chemical_formula_moiety     'C48 H56 Cd2 N8 O12'
_chemical_formula_sum     'C48 H56 Cd2 N8 O12'
_chemical_formula_iupac     '[Cd2 (C9 H10 N O2)4 (C6 H6 N2 O)2 (H2 O)2]'
_chemical_formula_weight     1161.83
_chemical_melting_point     ?
_symmetry_cell_setting     triclinic
_symmetry_space_group_name_H-M     'P -1'
_symmetry_space_group_name_Hall     '-P 1'
loop_
    _symmetry_equiv_pos_as_xyz
    'x, y, z'
    '-x, -y, -z'
_cell_length_a     9.5453(2)
_cell_length_b     10.2372(2)
_cell_length_c     13.5697(3)
_cell_angle_alpha     74.102(3)
_cell_angle_beta     79.479(3)
_cell_angle_gamma     66.547(2)
_cell_volume     1165.85(5)
_cell_formula_units_Z     1
_cell_measurement_reflns_used     9880
_cell_measurement_theta_min     2.42
_cell_measurement_theta_max     28.47
_cell_measurement_temperature     100(2)
_exptl_crystal_description     block
_exptl_crystal_colour     colorless
_exptl_crystal_size_max     0.36
_exptl_crystal_size_mid     0.24
_exptl_crystal_size_min     0.13
_exptl_crystal_density_diffrn     1.655
_exptl_crystal_density_meas     ?
_exptl_crystal_density_method     'not measured'
_exptl_crystal_F_000     592
_exptl_absorpt_coefficient_mu     0.986
_exptl_absorpt_correction_type     multi-scan
_exptl_absorpt_process_details     '(SADABS; Bruker, 2005)'
_exptl_absorpt_correction_T_min     0.7518
_exptl_absorpt_correction_T_max     0.8792
_exptl_special_details
;
;
_diffrn_ambient_temperature     100(2)
_diffrn_radiation_type     MoK\a
_diffrn_radiation_wavelength     0.71073
_diffrn_radiation_source     'fine-focus sealed tube'
_diffrn_radiation_monochromator     graphite
_diffrn_measurement_device_type
                          'Bruker Kappa APEXII CCD area-detector diffractometer'
_diffrn_measurement_method     '\f and \w scans'
_diffrn_detector_area_resol_mean     ?
_diffrn_reflns_number     21249
_diffrn_reflns_av_R_equivalents     0.0259
_diffrn_reflns_av_sigmaI/netI     0.0235
_diffrn_reflns_theta_min     1.57
_diffrn_reflns_theta_max     28.49
_diffrn_reflns_theta_full     28.49
_diffrn_measured_fraction_theta_max     0.991
_diffrn_measured_fraction_theta_full     0.991
_diffrn_reflns_limit_h_min     -12
_diffrn_reflns_limit_h_max     12
_diffrn_reflns_limit_k_min     -13
_diffrn_reflns_limit_k_max     13
_diffrn_reflns_limit_l_min     -18
_diffrn_reflns_limit_l_max     18
_diffrn_standards_number     0
_diffrn_standards_interval_count     ?
_diffrn_standards_interval_time     ?
_diffrn_standards_decay_%     ?
_refine_special_details
;
Refinement of <i>F</i>^2^ against ALL reflections. The weighted <i>R</i>-factor
<i>wR</i> and goodness of fit <i>S</i> are based on <i>F</i>^2^, conventional
<i>R</i>-factors <i>R</i> are based on <i>F</i>, with <i>F</i> set to zero for
negative <i>F</i>^2^. The threshold expression of <i>F</i>^2^ >
\s(<i>F</i>^2^) is used only for calculating <i>R</i>-factors(gt) <i>etc</i>.
and is not relevant to the choice of reflections for refinement.
<i>R</i>-factors based on <i>F</i>^2^ are statistically about twice as large
as those based on <i>F</i>, and <i>R</i>- factors based on ALL data will be
even larger.
;
_reflns_number_total     5862
_reflns_number_gt     5498
_reflns_threshold_expression     I>2\s(I)
_refine_ls_structure_factor_coef     Fsqd
_refine_ls_matrix_type     full
_refine_ls_R_factor_all     0.0240
_refine_ls_R_factor_gt     0.0218
_refine_ls_wR_factor_gt     0.0550
_refine_ls_wR_factor_ref     0.0564
_refine_ls_goodness_of_fit_ref     1.059
_refine_ls_restrained_S_all     1.059
_refine_ls_number_reflns     5862
_refine_ls_number_parameters     328
_refine_ls_number_restraints     0
_refine_ls_hydrogen_treatment     mixed
_refine_ls_weighting_scheme     calc
_refine_ls_weighting_details
         'calc w=1/[\s^2^(Fo^2^)+(0.0271P)^2^+0.7237P] where P=(Fo^2^+2Fc^2^)/3'
_atom_sites_solution_hydrogens     geom
_atom_sites_solution_primary     direct
_atom_sites_solution_secondary     difmap
_refine_ls_shift/su_max     0.000
_refine_ls_shift/su_mean     0.000
_refine_diff_density_max     0.665
_refine_diff_density_min     -0.493
_refine_ls_extinction_method     none
_refine_ls_extinction_coef     ?
loop_
    _atom_type_symbol
    _atom_type_description
    _atom_type_scat_dispersion_real
    _atom_type_scat_dispersion_imag
    _atom_type_scat_source
    'C' 'C' 0.0030 0.0020
                         'International Tables Vol C Tables 4.2.6.8 and 6.1.1.4'
    'H' 'H' 0.0000 0.0000
                         'International Tables Vol C Tables 4.2.6.8 and 6.1.1.4'
    'Cd' 'Cd' -0.8080 1.2020
                         'International Tables Vol C Tables 4.2.6.8 and 6.1.1.4'
    'N' 'N' 0.0060 0.0030
                         'International Tables Vol C Tables 4.2.6.8 and 6.1.1.4'
    'O' 'O' 0.0110 0.0060
                         'International Tables Vol C Tables 4.2.6.8 and 6.1.1.4'
_computing_data_collection     'APEX2 (Bruker, 2007)'
_computing_cell_refinement     'SAINT (Bruker, 2007)'
_computing_data_reduction     'SAINT (Bruker, 2007)'
_computing_structure_solution     'SHELXS97 (Sheldrick, 2008)'
_computing_structure_refinement     'SHELXL97 (Sheldrick, 2008)'
_computing_molecular_graphics     'Mercury (Macrae <i>et al.</i>,  2006)'
_computing_publication_material
                                'WinGX (Farrugia, 1999) and PLATON (Spek, 2009)'
loop_
    _atom_site_type_symbol
    _atom_site_label
    _atom_site_fract_x
    _atom_site_fract_y
    _atom_site_fract_z
    _atom_site_U_iso_or_equiv
    _atom_site_adp_type
    _atom_site_calc_flag
    _atom_site_refinement_flags
    _atom_site_occupancy
    _atom_site_disorder_assembly
    _atom_site_disorder_group
    Cd Cd1 0.180220(12) 0.040917(12) 0.492667(9) 0.01404(4) Uani d . 1 . .
    O O1 0.10108(14) 0.14484(13) 0.63748(9) 0.0207(2) Uani d . 1 . .
    O O2 0.33823(14) -0.01006(15) 0.62185(10) 0.0221(3) Uani d . 1 . .
    O O3 0.02478(14) 0.30555(14) 0.40644(10) 0.0212(2) Uani d . 1 . .
    O O4 -0.02665(13) 0.11559(13) 0.40059(9) 0.0189(2) Uani d . 1 . .
    O O5 0.35463(15) -0.60232(14) 0.34334(13) 0.0320(3) Uani d . 1 . .
    O O6 0.34839(15) 0.12770(14) 0.37393(10) 0.0208(3) Uani d . 1 . .
    H H61 0.438(3) 0.091(3) 0.374(2) 0.039(7) Uiso d . 1 . .
    H H62 0.331(3) 0.215(3) 0.364(2) 0.042(7) Uiso d . 1 . .
    N N1 0.2767(2) -0.0371(2) 1.10325(13) 0.0338(4) Uani d . 1 . .
    N N2 -0.2931(2) 0.5498(2) -0.01791(15) 0.0481(6) Uani d . 1 . .
    N N3 0.32213(15) -0.17835(15) 0.44145(11) 0.0161(3) Uani d . 1 . .
    N N4 0.12133(18) -0.45388(19) 0.38859(17) 0.0367(5) Uani d . 1 . .
    H H4A 0.0796 -0.5110 0.3814 0.044 Uiso calc R 1 . .
    H H4B 0.0655 -0.3738 0.4075 0.044 Uiso calc R 1 . .
    C C1 0.22674(19) 0.06515(18) 0.67584(13) 0.0172(3) Uani d . 1 . .
    C C2 0.24275(19) 0.04966(19) 0.78525(13) 0.0188(3) Uani d . 1 . .
    C C3 0.1236(2) 0.1251(2) 0.84793(15) 0.0297(4) Uani d . 1 . .
    H H3 0.0358 0.1959 0.8188 0.036 Uiso calc R 1 . .
    C C4 0.1318(2) 0.0978(3) 0.95279(15) 0.0358(5) Uani d . 1 . .
    H H4 0.0498 0.1506 0.9925 0.043 Uiso calc R 1 . .
    C C5 0.2614(2) -0.0079(2) 1.00013(14) 0.0241(4) Uani d . 1 . .
    C C6 0.3803(2) -0.0844(3) 0.93693(17) 0.0432(6) Uani d . 1 . .
    H H6 0.4680 -0.1559 0.9658 0.052 Uiso calc R 1 . .
    C C7 0.3707(2) -0.0565(3) 0.83278(17) 0.0414(6) Uani d . 1 . .
    H H7 0.4520 -0.1101 0.7930 0.050 Uiso calc R 1 . .
    C C8 0.1518(3) 0.0277(3) 1.17494(18) 0.0522(7) Uani d . 1 . .
    H H8A 0.1926 0.0409 1.2296 0.078 Uiso calc R 1 . .
    H H8B 0.0955 -0.0355 1.2029 0.078 Uiso calc R 1 . .
    H H8C 0.0849 0.1207 1.1397 0.078 Uiso calc R 1 . .
    C C9 0.4091(3) -0.1524(3) 1.14836(17) 0.0412(5) Uani d . 1 . .
    H H9A 0.4063 -0.1499 1.2189 0.062 Uiso calc R 1 . .
    H H9B 0.5002 -0.1395 1.1114 0.062 Uiso calc R 1 . .
    H H9C 0.4092 -0.2449 1.1449 0.062 Uiso calc R 1 . .
    C C10 -0.04015(17) 0.25041(18) 0.36627(13) 0.0164(3) Uani d . 1 . .
    C C11 -0.12533(19) 0.33661(18) 0.27396(13) 0.0188(3) Uani d . 1 . .
    C C12 -0.1946(2) 0.2771(2) 0.22633(16) 0.0303(4) Uani d . 1 . .
    H H12 -0.2022 0.1873 0.2590 0.036 Uiso calc R 1 . .
    C C13 -0.2528(3) 0.3473(3) 0.13181(18) 0.0400(5) Uani d . 1 . .
    H H13 -0.2986 0.3040 0.1022 0.048 Uiso calc R 1 . .
    C C14 -0.2439(2) 0.4826(3) 0.07997(16) 0.0353(5) Uani d . 1 . .
    C C15 -0.1832(2) 0.5474(2) 0.13103(16) 0.0316(4) Uani d . 1 . .
    H H15 -0.1824 0.6404 0.1010 0.038 Uiso calc R 1 . .
    C C16 -0.1245(2) 0.4756(2) 0.22524(14) 0.0231(4) Uani d . 1 . .
    H H16 -0.0835 0.5207 0.2569 0.028 Uiso calc R 1 . .
    C C17 -0.2400(3) 0.6651(4) -0.07824(19) 0.0612(9) Uani d . 1 . .
    H H17A -0.2756 0.6970 -0.1457 0.092 Uiso calc R 1 . .
    H H17B -0.1300 0.6285 -0.0838 0.092 Uiso calc R 1 . .
    H H17C -0.2792 0.7458 -0.0451 0.092 Uiso calc R 1 . .
    C C18 -0.3162(4) 0.4603(4) -0.0761(2) 0.0700(11) Uani d . 1 . .
    H H18A -0.3484 0.5187 -0.1424 0.105 Uiso calc R 1 . .
    H H18B -0.3935 0.4231 -0.0396 0.105 Uiso calc R 1 . .
    H H18C -0.2219 0.3802 -0.0846 0.105 Uiso calc R 1 . .
    C C19 0.25695(18) -0.26001(17) 0.41870(12) 0.0158(3) Uani d . 1 . .
    H H19 0.1506 -0.2288 0.4251 0.019 Uiso calc R 1 . .
    C C20 0.34143(18) -0.38911(17) 0.38596(13) 0.0160(3) Uani d . 1 . .
    C C21 0.50027(19) -0.43196(18) 0.37210(14) 0.0192(3) Uani d . 1 . .
    H H21 0.5599 -0.5158 0.3479 0.023 Uiso calc R 1 . .
    C C22 0.56831(19) -0.34787(18) 0.39492(14) 0.0200(3) Uani d . 1 . .
    H H22 0.6742 -0.3742 0.3861 0.024 Uiso calc R 1 . .
    C C23 0.47585(18) -0.22380(18) 0.43116(13) 0.0183(3) Uani d . 1 . .
    H H23 0.5221 -0.1699 0.4491 0.022 Uiso calc R 1 . .
    C C24 0.27089(19) -0.48910(18) 0.37050(13) 0.0180(3) Uani d . 1 . .
loop_
    _atom_site_aniso_label
    _atom_site_aniso_U_11
    _atom_site_aniso_U_22
    _atom_site_aniso_U_33
    _atom_site_aniso_U_12
    _atom_site_aniso_U_13
    _atom_site_aniso_U_23
    Cd1 0.00975(6) 0.01423(6) 0.01936(7) -0.00424(4) -0.00041(4) -0.00645(4)
    O1 0.0180(6) 0.0199(6) 0.0216(6) -0.0039(5) -0.0013(5) -0.0055(5)
    O2 0.0146(6) 0.0317(7) 0.0235(6) -0.0076(5) 0.0011(5) -0.0147(5)
    O3 0.0175(6) 0.0234(6) 0.0251(6) -0.0106(5) -0.0027(5) -0.0038(5)
    O4 0.0146(5) 0.0156(5) 0.0242(6) -0.0040(4) -0.0016(5) -0.0032(5)
    O5 0.0226(7) 0.0207(6) 0.0575(10) -0.0107(5) 0.0111(6) -0.0216(6)
    O6 0.0140(6) 0.0149(6) 0.0319(7) -0.0055(5) 0.0024(5) -0.0054(5)
    N1 0.0317(9) 0.0417(10) 0.0189(8) -0.0081(8) 0.0012(7) -0.0031(7)
    N2 0.0338(10) 0.0590(14) 0.0280(10) 0.0090(9) -0.0135(8) -0.0055(9)
    N3 0.0130(6) 0.0142(6) 0.0208(7) -0.0052(5) 0.0000(5) -0.0043(5)
    N4 0.0140(7) 0.0274(8) 0.0800(14) -0.0064(6) 0.0000(8) -0.0343(9)
    C1 0.0168(7) 0.0183(7) 0.0206(8) -0.0100(6) 0.0016(6) -0.0075(6)
    C2 0.0173(8) 0.0225(8) 0.0199(8) -0.0098(7) 0.0013(6) -0.0077(6)
    C3 0.0241(9) 0.0290(10) 0.0219(9) 0.0031(8) 0.0010(7) -0.0050(7)
    C4 0.0273(10) 0.0416(12) 0.0205(9) 0.0025(9) 0.0055(8) -0.0067(8)
    C5 0.0227(9) 0.0290(9) 0.0204(8) -0.0116(7) 0.0015(7) -0.0040(7)
    C6 0.0231(10) 0.0654(16) 0.0308(11) 0.0066(10) -0.0103(8) -0.0243(11)
    C7 0.0182(9) 0.0676(16) 0.0304(11) 0.0054(10) -0.0056(8) -0.0284(11)
    C8 0.0413(14) 0.0785(19) 0.0211(10) -0.0141(13) 0.0112(9) -0.0075(11)
    C9 0.0452(13) 0.0485(13) 0.0272(10) -0.0092(11) -0.0155(9) -0.0083(10)
    C10 0.0094(7) 0.0177(7) 0.0194(8) -0.0030(6) 0.0010(6) -0.0045(6)
    C11 0.0132(7) 0.0172(7) 0.0217(8) 0.0000(6) -0.0023(6) -0.0054(6)
    C12 0.0327(10) 0.0223(9) 0.0367(11) -0.0064(8) -0.0141(8) -0.0060(8)
    C13 0.0404(12) 0.0380(12) 0.0417(12) -0.0030(10) -0.0223(10) -0.0141(10)
    C14 0.0227(9) 0.0399(11) 0.0263(10) 0.0078(8) -0.0082(8) -0.0061(8)
    C15 0.0222(9) 0.0298(10) 0.0290(10) -0.0014(8) -0.0015(8) 0.0023(8)
    C16 0.0169(8) 0.0226(8) 0.0262(9) -0.0050(7) -0.0004(7) -0.0039(7)
    C17 0.0276(12) 0.083(2) 0.0278(12) 0.0100(12) -0.0016(9) 0.0126(12)
    C18 0.0556(17) 0.085(2) 0.0421(15) 0.0227(16) -0.0289(13) -0.0291(15)
    C19 0.0124(7) 0.0151(7) 0.0199(8) -0.0058(6) 0.0002(6) -0.0040(6)
    C20 0.0143(7) 0.0138(7) 0.0199(8) -0.0053(6) -0.0002(6) -0.0043(6)
    C21 0.0136(7) 0.0155(7) 0.0257(8) -0.0032(6) 0.0017(6) -0.0058(6)
    C22 0.0106(7) 0.0176(8) 0.0293(9) -0.0042(6) 0.0002(6) -0.0038(7)
    C23 0.0139(7) 0.0169(7) 0.0248(8) -0.0072(6) -0.0011(6) -0.0038(6)
    C24 0.0164(7) 0.0141(7) 0.0236(8) -0.0057(6) -0.0010(6) -0.0045(6)
_geom_special_details
;
All e.s.d.'s (except the e.s.d. in the dihedral angle between two l.s. planes)
are estimated using the full covariance matrix. The cell e.s.d.'s are taken
into account individually in the estimation of e.s.d.'s in distances, angles
and torsion angles; correlations between e.s.d.'s in cell parameters are only
used when they are defined by crystal symmetry. An approximate (isotropic)
treatment of cell e.s.d.'s is used for estimating e.s.d.'s involving l.s.
planes.
;
loop_
    _geom_bond_atom_site_label_1
    _geom_bond_atom_site_label_2
    _geom_bond_site_symmetry_2
    _geom_bond_distance
    _geom_bond_publ_flag
    Cd1 O1 . 2.3511(12) yes
    Cd1 O2 . 2.3362(12) yes
    Cd1 O3 . 2.5705(13) yes
    Cd1 O4 2_556 2.5762(12) yes
    Cd1 O6 . 2.3170(12) yes
    Cd1 N3 . 2.3339(14) yes
    Cd1 C1 . 2.6955(17) ?
    O1 C1 . 1.262(2) ?
    O2 C1 . 1.278(2) ?
    O3 C10 . 1.253(2) ?
    O4 Cd1 . 2.2849(12) ?
    O4 Cd1 2_556 2.5762(12) ?
    O4 C10 . 1.291(2) ?
    O5 C24 . 1.228(2) ?
    O6 H61 . 0.78(3) ?
    O6 H62 . 0.81(3) ?
    N1 C5 . 1.371(2) ?
    N1 C8 . 1.452(3) ?
    N1 C9 . 1.437(3) ?
    N3 C19 . 1.344(2) ?
    N3 C23 . 1.344(2) ?
    N4 C24 . 1.319(2) ?
    N4 H4A . 0.8600 ?
    N4 H4B . 0.8600 ?
    C1 C2 . 1.479(2) ?
    C2 C3 . 1.386(2) ?
    C2 C7 . 1.391(3) ?
    C3 C4 . 1.384(3) ?
    C3 H3 . 0.9300 ?
    C4 H4 . 0.9300 ?
    C5 C4 . 1.399(3) ?
    C5 C6 . 1.394(3) ?
    C6 C7 . 1.376(3) ?
    C6 H6 . 0.9300 ?
    C7 H7 . 0.9300 ?
    C8 H8A . 0.9600 ?
    C8 H8B . 0.9600 ?
    C8 H8C . 0.9600 ?
    C9 H9A . 0.9600 ?
    C9 H9B . 0.9600 ?
    C9 H9C . 0.9600 ?
    C11 C10 . 1.485(2) ?
    C11 C12 . 1.385(3) ?
    C11 C16 . 1.398(2) ?
    C12 C13 . 1.381(3) ?
    C12 H12 . 0.9300 ?
    C13 C14 . 1.400(3) ?
    C13 H13 . 0.9300 ?
    C14 N2 . 1.388(3) ?
    C15 C14 . 1.400(3) ?
    C15 H15 . 0.9300 ?
    C16 C15 . 1.381(3) ?
    C16 H16 . 0.9300 ?
    C17 N2 . 1.455(4) ?
    C17 H17A . 0.9600 ?
    C17 H17B . 0.9600 ?
    C17 H17C . 0.9600 ?
    C18 N2 . 1.460(4) ?
    C18 H18A . 0.9600 ?
    C18 H18B . 0.9600 ?
    C18 H18C . 0.9600 ?
    C19 C20 . 1.392(2) ?
    C19 H19 . 0.9300 ?
    C20 C21 . 1.392(2) ?
    C20 C24 . 1.504(2) ?
    C21 C22 . 1.387(2) ?
    C21 H21 . 0.9300 ?
    C22 H22 . 0.9300 ?
    C23 C22 . 1.388(2) ?
    C23 H23 . 0.9300 ?
loop_
    _geom_angle_atom_site_label_1
    _geom_angle_atom_site_label_2
    _geom_angle_atom_site_label_3
    _geom_angle_site_symmetry_1
    _geom_angle_site_symmetry_3
    _geom_angle
    _geom_angle_publ_flag
    O1 Cd1 O3 . . 80.40(4) ?
    O1 Cd1 O4 . 2_556 81.03(4) ?
    O1 Cd1 C1 . . 27.90(5) ?
    O2 Cd1 O1 . . 55.96(4) ?
    O2 Cd1 O3 . . 121.05(4) ?
    O2 Cd1 O4 . 2_556 95.15(4) ?
    O2 Cd1 C1 . . 28.30(5) ?
    O3 Cd1 O4 . 2_556 116.80(4) ?
    O3 Cd1 C1 . . 103.06(5) ?
    O4 Cd1 O1 . . 108.51(4) ?
    O4 Cd1 O2 . . 163.91(4) ?
    O4 Cd1 O3 . . 53.78(4) ?
    O4 Cd1 O4 . 2_556 76.87(4) ?
    O4 Cd1 O6 . . 102.15(5) ?
    O4 Cd1 N3 . . 98.43(5) ?
    O4 Cd1 C1 . . 135.79(5) ?
    O4 Cd1 C1 2_556 . 85.18(4) ?
    O6 Cd1 O1 . . 113.98(5) ?
    O6 Cd1 O2 . . 89.36(5) ?
    O6 Cd1 O3 . . 73.12(4) ?
    O6 Cd1 O4 . 2_556 163.97(4) ?
    O6 Cd1 N3 . . 84.01(5) ?
    O6 Cd1 C1 . . 105.44(5) ?
    N3 Cd1 O1 . . 142.57(5) ?
    N3 Cd1 O2 . . 93.88(5) ?
    N3 Cd1 O3 . . 137.02(4) ?
    N3 Cd1 O4 . 2_556 80.34(4) ?
    N3 Cd1 C1 . . 118.10(5) ?
    C1 O1 Cd1 . . 91.41(10) ?
    C1 O2 Cd1 . . 91.67(10) ?
    C10 O3 Cd1 . . 85.54(10) ?
    Cd1 O4 Cd1 . 2_556 103.13(4) ?
    C10 O4 Cd1 . . 97.69(10) ?
    C10 O4 Cd1 . 2_556 140.80(10) ?
    Cd1 O6 H61 . . 124(2) ?
    Cd1 O6 H62 . . 116.2(19) ?
    H61 O6 H62 . . 104(3) ?
    C5 N1 C9 . . 120.90(18) ?
    C5 N1 C8 . . 122.36(19) ?
    C9 N1 C8 . . 115.94(18) ?
    C14 N2 C17 . . 117.8(2) ?
    C14 N2 C18 . . 117.6(2) ?
    C17 N2 C18 . . 115.8(2) ?
    C19 N3 Cd1 . . 122.92(10) ?
    C23 N3 Cd1 . . 119.01(11) ?
    C23 N3 C19 . . 118.04(14) ?
    C24 N4 H4A . . 120.0 ?
    C24 N4 H4B . . 120.0 ?
    H4A N4 H4B . . 120.0 ?
    O1 C1 Cd1 . . 60.69(9) ?
    O1 C1 O2 . . 119.93(15) ?
    O1 C1 C2 . . 120.45(15) ?
    O2 C1 Cd1 . . 60.04(9) ?
    O2 C1 C2 . . 119.48(15) ?
    C2 C1 Cd1 . . 167.27(11) ?
    C3 C2 C1 . . 121.73(16) ?
    C3 C2 C7 . . 116.93(17) ?
    C7 C2 C1 . . 120.76(16) ?
    C2 C3 H3 . . 119.1 ?
    C4 C3 C2 . . 121.74(18) ?
    C4 C3 H3 . . 119.1 ?
    C3 C4 C5 . . 121.17(18) ?
    C3 C4 H4 . . 119.4 ?
    C5 C4 H4 . . 119.4 ?
    N1 C5 C4 . . 123.52(18) ?
    N1 C5 C6 . . 119.59(18) ?
    C6 C5 C4 . . 116.89(18) ?
    C5 C6 H6 . . 119.3 ?
    C7 C6 C5 . . 121.4(2) ?
    C7 C6 H6 . . 119.3 ?
    C2 C7 H7 . . 119.1 ?
    C6 C7 C2 . . 121.85(19) ?
    C6 C7 H7 . . 119.1 ?
    N1 C8 H8A . . 109.5 ?
    N1 C8 H8B . . 109.5 ?
    N1 C8 H8C . . 109.5 ?
    H8A C8 H8B . . 109.5 ?
    H8A C8 H8C . . 109.5 ?
    H8B C8 H8C . . 109.5 ?
    N1 C9 H9A . . 109.5 ?
    N1 C9 H9B . . 109.5 ?
    N1 C9 H9C . . 109.5 ?
    H9A C9 H9B . . 109.5 ?
    H9A C9 H9C . . 109.5 ?
    H9B C9 H9C . . 109.5 ?
    O3 C10 O4 . . 120.68(15) ?
    O3 C10 C11 . . 120.28(15) ?
    O4 C10 C11 . . 118.91(15) ?
    C12 C11 C10 . . 121.50(16) ?
    C12 C11 C16 . . 117.17(17) ?
    C16 C11 C10 . . 120.97(16) ?
    C11 C12 H12 . . 119.0 ?
    C13 C12 C11 . . 121.9(2) ?
    C13 C12 H12 . . 119.0 ?
    C12 C13 C14 . . 121.0(2) ?
    C12 C13 H13 . . 119.5 ?
    C14 C13 H13 . . 119.5 ?
    N2 C14 C13 . . 121.5(2) ?
    N2 C14 C15 . . 121.4(2) ?
    C13 C14 C15 . . 117.13(18) ?
    C14 C15 H15 . . 119.4 ?
    C16 C15 C14 . . 121.2(2) ?
    C16 C15 H15 . . 119.4 ?
    C11 C16 H16 . . 119.3 ?
    C15 C16 C11 . . 121.40(19) ?
    C15 C16 H16 . . 119.3 ?
    N2 C17 H17A . . 109.5 ?
    N2 C17 H17B . . 109.5 ?
    N2 C17 H17C . . 109.5 ?
    H17A C17 H17B . . 109.5 ?
    H17A C17 H17C . . 109.5 ?
    H17B C17 H17C . . 109.5 ?
    N2 C18 H18A . . 109.5 ?
    N2 C18 H18B . . 109.5 ?
    N2 C18 H18C . . 109.5 ?
    H18A C18 H18B . . 109.5 ?
    H18A C18 H18C . . 109.5 ?
    H18B C18 H18C . . 109.5 ?
    N3 C19 C20 . . 122.96(14) ?
    N3 C19 H19 . . 118.5 ?
    C20 C19 H19 . . 118.5 ?
    C19 C20 C21 . . 118.29(15) ?
    C19 C20 C24 . . 123.42(14) ?
    C21 C20 C24 . . 118.20(14) ?
    C20 C21 H21 . . 120.5 ?
    C22 C21 C20 . . 119.03(15) ?
    C22 C21 H21 . . 120.5 ?
    C21 C22 C23 . . 118.92(15) ?
    C21 C22 H22 . . 120.5 ?
    C23 C22 H22 . . 120.5 ?
    N3 C23 C22 . . 122.66(15) ?
    N3 C23 H23 . . 118.7 ?
    C22 C23 H23 . . 118.7 ?
    O5 C24 N4 . . 122.03(16) ?
    O5 C24 C20 . . 118.99(15) ?
    N4 C24 C20 . . 118.97(15) ?
loop_
    _geom_torsion_atom_site_label_1
    _geom_torsion_atom_site_label_2
    _geom_torsion_atom_site_label_3
    _geom_torsion_atom_site_label_4
    _geom_torsion_site_symmetry_1
    _geom_torsion_site_symmetry_2
    _geom_torsion_site_symmetry_3
    _geom_torsion_site_symmetry_4
    _geom_torsion
    _geom_torsion_publ_flag
    O2 Cd1 O1 C1 . . . . -5.81(9) ?
    O3 Cd1 O1 C1 . . . . -144.01(10) ?
    O4 Cd1 O1 C1 . . . . 169.50(9) ?
    O4 Cd1 O1 C1 2_556 . . . 96.68(10) ?
    O6 Cd1 O1 C1 . . . . -77.44(10) ?
    N3 Cd1 O1 C1 . . . . 35.73(13) ?
    O1 Cd1 O2 C1 . . . . 5.74(9) ?
    O3 Cd1 O2 C1 . . . . 55.83(11) ?
    O4 Cd1 O2 C1 . . . . -10.5(2) ?
    O4 Cd1 O2 C1 2_556 . . . -69.80(10) ?
    O6 Cd1 O2 C1 . . . . 125.61(10) ?
    N3 Cd1 O2 C1 . . . . -150.44(10) ?
    O1 Cd1 O3 C10 . . . . -130.16(10) ?
    O2 Cd1 O3 C10 . . . . -170.30(9) ?
    O4 Cd1 O3 C10 . . . . -8.64(9) ?
    O4 Cd1 O3 C10 2_556 . . . -55.38(10) ?
    O6 Cd1 O3 C10 . . . . 111.01(10) ?
    N3 Cd1 O3 C10 . . . . 50.07(11) ?
    C1 Cd1 O3 C10 . . . . -146.56(9) ?
    O1 Cd1 N3 C19 . . . . 104.17(13) ?
    O1 Cd1 N3 C23 . . . . -77.81(14) ?
    O2 Cd1 N3 C19 . . . . 137.60(13) ?
    O2 Cd1 N3 C23 . . . . -44.39(13) ?
    O3 Cd1 N3 C19 . . . . -76.20(14) ?
    O3 Cd1 N3 C23 . . . . 101.82(13) ?
    O4 Cd1 N3 C19 . . . . -32.01(13) ?
    O4 Cd1 N3 C19 2_556 . . . 43.03(12) ?
    O4 Cd1 N3 C23 . . . . 146.00(12) ?
    O4 Cd1 N3 C23 2_556 . . . -138.96(13) ?
    O6 Cd1 N3 C19 . . . . -133.45(13) ?
    O6 Cd1 N3 C23 . . . . 44.56(12) ?
    C1 Cd1 N3 C19 . . . . 122.22(12) ?
    C1 Cd1 N3 C23 . . . . -59.76(13) ?
    O1 Cd1 C1 O2 . . . . -169.81(16) ?
    O1 Cd1 C1 C2 . . . . 98.7(5) ?
    O2 Cd1 C1 O1 . . . . 169.81(16) ?
    O2 Cd1 C1 C2 . . . . -91.5(5) ?
    O3 Cd1 C1 O1 . . . . 36.50(10) ?
    O3 Cd1 C1 O2 . . . . -133.31(10) ?
    O3 Cd1 C1 C2 . . . . 135.2(5) ?
    O4 Cd1 C1 O1 . . . . -14.35(13) ?
    O4 Cd1 C1 O1 2_556 . . . -79.92(9) ?
    O4 Cd1 C1 O2 . . . . 175.84(9) ?
    O4 Cd1 C1 O2 2_556 . . . 110.28(10) ?
    O4 Cd1 C1 C2 . . . . 84.4(5) ?
    O4 Cd1 C1 C2 2_556 . . . 18.8(5) ?
    O6 Cd1 C1 O1 . . . . 112.31(10) ?
    O6 Cd1 C1 O2 . . . . -57.50(10) ?
    O6 Cd1 C1 C2 . . . . -149.0(5) ?
    N3 Cd1 C1 O1 . . . . -156.28(9) ?
    N3 Cd1 C1 O2 . . . . 33.92(11) ?
    N3 Cd1 C1 C2 . . . . -57.5(5) ?
    Cd1 O1 C1 O2 . . . . 10.19(16) ?
    Cd1 O1 C1 C2 . . . . -165.37(13) ?
    Cd1 O2 C1 O1 . . . . -10.26(16) ?
    Cd1 O2 C1 C2 . . . . 165.34(13) ?
    Cd1 O3 C10 O4 . . . . 14.44(14) ?
    Cd1 O3 C10 C11 . . . . -161.46(14) ?
    Cd1 O4 Cd1 O1 2_556 . . . -75.71(5) ?
    Cd1 O4 Cd1 O2 2_556 . . . -61.56(17) ?
    Cd1 O4 Cd1 O3 2_556 . . . -138.13(6) ?
    Cd1 O4 Cd1 O4 2_556 . . 2_556 0.0 ?
    Cd1 O4 Cd1 O6 2_556 . . . 163.60(4) ?
    Cd1 O4 Cd1 N3 2_556 . . . 77.95(5) ?
    Cd1 O4 Cd1 C1 2_556 . . . -68.68(7) ?
    C10 O4 Cd1 O1 . . . . 70.86(10) ?
    C10 O4 Cd1 O2 . . . . 85.00(18) ?
    C10 O4 Cd1 O3 . . . . 8.44(9) ?
    C10 O4 Cd1 O4 . . . 2_556 146.56(11) ?
    C10 O4 Cd1 O6 . . . . -49.84(10) ?
    C10 O4 Cd1 N3 . . . . -135.48(10) ?
    C10 O4 Cd1 C1 . . . . 77.88(11) ?
    Cd1 O4 C10 O3 . . . . -16.40(16) ?
    Cd1 O4 C10 O3 2_556 . . . 105.49(18) ?
    Cd1 O4 C10 C11 . . . . 159.57(12) ?
    Cd1 O4 C10 C11 2_556 . . . -78.5(2) ?
    C8 N1 C5 C4 . . . . 7.3(4) ?
    C8 N1 C5 C6 . . . . -173.6(3) ?
    C9 N1 C5 C4 . . . . 176.6(2) ?
    C9 N1 C5 C6 . . . . -4.3(3) ?
    Cd1 N3 C19 C20 . . . . 178.53(12) ?
    C23 N3 C19 C20 . . . . 0.5(2) ?
    Cd1 N3 C23 C22 . . . . -175.85(13) ?
    C19 N3 C23 C22 . . . . 2.3(2) ?
    Cd1 C1 C2 C3 . . . . -93.7(6) ?
    Cd1 C1 C2 C7 . . . . 77.3(6) ?
    O1 C1 C2 C3 . . . . -2.3(3) ?
    O1 C1 C2 C7 . . . . 168.71(19) ?
    O2 C1 C2 C3 . . . . -177.86(17) ?
    O2 C1 C2 C7 . . . . -6.9(3) ?
    C1 C2 C3 C4 . . . . 172.1(2) ?
    C7 C2 C3 C4 . . . . 0.8(3) ?
    C1 C2 C7 C6 . . . . -172.4(2) ?
    C3 C2 C7 C6 . . . . -1.0(4) ?
    C2 C3 C4 C5 . . . . -0.1(4) ?
    N1 C5 C4 C3 . . . . 178.6(2) ?
    C6 C5 C4 C3 . . . . -0.5(4) ?
    N1 C5 C6 C7 . . . . -178.8(3) ?
    C4 C5 C6 C7 . . . . 0.4(4) ?
    C5 C6 C7 C2 . . . . 0.4(4) ?
    C12 C11 C10 O3 . . . . 178.21(17) ?
    C12 C11 C10 O4 . . . . 2.2(2) ?
    C16 C11 C10 O3 . . . . 5.3(2) ?
    C16 C11 C10 O4 . . . . -170.72(15) ?
    C10 C11 C12 C13 . . . . -169.52(19) ?
    C16 C11 C12 C13 . . . . 3.7(3) ?
    C10 C11 C16 C15 . . . . 170.03(16) ?
    C12 C11 C16 C15 . . . . -3.2(3) ?
    C11 C12 C13 C14 . . . . 0.0(3) ?
    C12 C13 C14 N2 . . . . 175.8(2) ?
    C12 C13 C14 C15 . . . . -4.1(3) ?
    C13 C14 N2 C17 . . . . -162.1(2) ?
    C13 C14 N2 C18 . . . . -15.8(3) ?
    C15 C14 N2 C17 . . . . 17.8(3) ?
    C15 C14 N2 C18 . . . . 164.1(2) ?
    C16 C15 C14 N2 . . . . -175.34(19) ?
    C16 C15 C14 C13 . . . . 4.6(3) ?
    C11 C16 C15 C14 . . . . -1.0(3) ?
    N3 C19 C20 C21 . . . . -2.8(2) ?
    N3 C19 C20 C24 . . . . 173.63(15) ?
    C19 C20 C21 C22 . . . . 2.3(2) ?
    C24 C20 C21 C22 . . . . -174.27(16) ?
    C19 C20 C24 O5 . . . . -178.59(17) ?
    C19 C20 C24 N4 . . . . 0.0(3) ?
    C21 C20 C24 O5 . . . . -2.2(3) ?
    C21 C20 C24 N4 . . . . 176.46(18) ?
    C20 C21 C22 C23 . . . . 0.2(3) ?
    N3 C23 C22 C21 . . . . -2.6(3) ?
loop_
    _geom_hbond_atom_site_label_D
    _geom_hbond_atom_site_label_H
    _geom_hbond_atom_site_label_A
    _geom_hbond_site_symmetry_A
    _geom_hbond_distance_DH
    _geom_hbond_distance_HA
    _geom_hbond_distance_DA
    _geom_hbond_angle_DHA
    _geom_hbond_publ_flag
    N4 H4A O3 1_545 0.86 2.07 2.893(2) 160 yes
    N4 H4B O1 2_556 0.86 2.24 2.993(2) 147 yes
    O6 H61 O2 2_656 0.79(3) 1.97(3) 2.749(2) 176(2) yes
    O6 H62 O5 1_565 0.82(3) 1.91(3) 2.703(2) 163(3) yes
    C19 H19 O1 2_556 0.93 2.44 3.302(2) 155 yes
    C23 H23 O2 2_656 0.93 2.57 3.372(2) 144 yes
    C9 H9A Cg3 1_556 0.96 2.61 3.434(2) 144 yes
    C17 H17B Cg2 2_565 0.96 2.98 3.887(3) 159 yes
data_global
_journal_date_recd_electronic     2010-05-27
_journal_date_accepted     2010-06-07
_journal_name_full     'Acta Crystallographica, Section E'
_journal_year     2010
_journal_volume     66
_journal_issue      7
_journal_page_first     m782
_journal_page_last     m783
_journal_paper_category     QM
_journal_coeditor_code     XU2771
_publ_contact_author
;
Dr. Tuncer H\"okelek
Hacettepe University,
Department of Physics,
06800 Beytepe
Ankara
Turkey
;
_publ_contact_author_email     merzifon@hacettepe.edu.tr
_publ_contact_author_fax     '90(312)2352550'
_publ_contact_author_phone     '90(312)2977242'
_publ_section_title
;\
Bis[\m-4-(dimethylamino)benzoato]-\k^3^<i>O</i>,<i>O</i>':<i>O</i>;\
\k^3^<i>O</i>:\
<i>O</i>,<i>O</i>'-bis{aqua[4-(dimethylamino)benzoato-\k^2^<i>O</i>,\
<i>O</i>'](nicotinamide-\k<i>N</i>^1^)cadmium(II)}
;
loop_
    _publ_author_name
    _publ_author_address
    'H\"okelek, Tuncer'
;
Department of Physics,
Hacettepe University,
06800 Beytepe
Ankara
Turkey
;
    'S\"uzen, Yasemin'
;
Department of Chemistry,
Faculty of Science,
Anadolu University,
26470 Yeniba\(glar
Eski\,sehir
Turkey
;
    'Tercan, Bar\?i\,s'
;
Department of Physics,
Karab\"uk University,
78050
Karab\"uk
Turkey
;
    'Aybirdi, \"Ozg\"ur'
;
Department of Chemistry,
Kafkas University,
63100 Kars
Turkey
;
    'Necefo\(glu, Hacali'
;
Department of Chemistry,
Kafkas University,
63100 Kars
Turkey
;
