# Supplementary material for: Bis[μ-4-(dimethyl­amino)­benzoato]-κ3 O,O′:O;κ3 O:O,O′-bis­{aqua­[4-(dimethyl­amino)­benzoato-κ2 O,O′](nicotinamide-κN 1)cadmium(II)}
Source: Acta Crystallogr Sect E Struct Rep Online. 2010 Jun 16;66(Pt 7):m782–3. doi: 10.1107/S160053681002163X (PMC3007006; doi:10.1107/S160053681002163X)
Supplement: Supplementary file 2 [file e-66-0m782-Isup2.hkl]

#
# h,k,l, Fc-squared, Fo-squared, sigma(Fo-squared) and status flag
#
data_I
_shelx_title ' o90 in P -1'
_shelx_refln_list_code          4
_shelx_F_calc_maximum      217.97
_exptl_crystal_F_000       591.91
_reflns_d_resolution_high  0.7450
 
loop_
 _symmetry_equiv_pos_as_xyz
 'x, y, z'
 '-x, -y, -z'
 
_cell_length_a     9.5453
_cell_length_b    10.2372
_cell_length_c    13.5697
_cell_angle_alpha  74.102
_cell_angle_beta   79.479
_cell_angle_gamma  66.547
 
_shelx_F_squared_multiplier     1.000
 
loop_
 _refln_index_h
 _refln_index_k
 _refln_index_l
 _refln_F_squared_calc
 _refln_F_squared_meas
 _refln_F_squared_sigma
 _refln_observed_status
   1   0   0     1548.39     1755.01     29.35 o
   2   0   0    16077.35    17021.28    214.63 o
   3   0   0     1678.46     1589.46     25.39 o
   4   0   0      300.97      303.06      6.23 o
   5   0   0      845.49      733.29      9.88 o
   6   0   0     3078.43     3166.90     38.05 o
   7   0   0       15.85       13.99      2.87 o
   8   0   0      154.15      160.03      7.01 o
   9   0   0      254.98      271.84     10.65 o
  10   0   0        4.17       -2.99      4.86 o
  11   0   0      638.00      613.34     29.11 o
 -11   1   0      567.67      608.83     31.12 o
 -10   1   0        1.33       10.54      7.03 o
  -9   1   0     1143.42     1160.22     22.17 o
  -8   1   0     1246.67     1255.40     22.59 o
  -7   1   0       11.61       12.00      2.54 o
  -6   1   0     2429.28     2423.30     26.71 o
  -5   1   0     1781.27     1801.66     20.85 o
  -4   1   0     1572.87     1563.19     22.87 o
  -3   1   0     2411.60     2225.54     25.57 o
  -2   1   0      105.28       98.75      2.97 o
  -1   1   0     1695.71     1710.24     19.19 o
   0   1   0     9596.39     9435.94    110.78 o
   1   1   0     1172.26     1267.72     20.65 o
   2   1   0     6723.57     7271.85     94.17 o
   3   1   0     3406.01     3557.32     47.29 o
   4   1   0       81.01       82.06      3.33 o
   5   1   0     6570.69     6900.99     83.69 o
   6   1   0     1560.85     1657.96     23.08 o
   7   1   0      277.26      317.92      8.36 o
   8   1   0     1198.53     1136.97     22.52 o
   9   1   0      247.95      269.07      9.64 o
  10   1   0      129.45      135.21      7.82 o
  11   1   0     1286.82     1288.88     24.20 o
 -10   2   0        0.96        0.13      5.65 o
  -9   2   0      891.82      860.86     28.37 o
  -8   2   0      733.92      786.76     22.54 o
  -7   2   0        9.93        8.11      2.87 o
  -6   2   0      879.79      911.29     14.93 o
  -5   2   0       61.51       51.70      3.09 o
  -4   2   0     2528.49     2581.48     30.26 o
  -3   2   0     4144.27     4081.72     49.58 o
  -2   2   0      103.24      103.05      2.81 o
  -1   2   0     4759.85     4689.95     58.59 o
   0   2   0    20171.89    20172.63    217.82 o
   1   2   0     1719.35     1903.63     28.17 o
   2   2   0    47512.93    47288.47   1214.84 o
   3   2   0     2395.38     2383.32     32.00 o
   4   2   0        1.26        2.70      1.06 o
   5   2   0     4109.87     4430.17     54.56 o
   6   2   0     2692.71     2807.28     44.41 o
   7   2   0       27.82       27.73      2.91 o
   8   2   0      176.29      171.03      7.90 o
   9   2   0      285.36      262.06     14.65 o
  10   2   0      341.37      353.92     11.94 o
  11   2   0     1249.42     1272.25     29.34 o
  12   2   0       20.61       13.49      5.43 o
 -10   3   0      506.15      544.55     23.35 o
  -9   3   0     1029.88      934.98     30.85 o
  -8   3   0      406.14      408.90     38.65 o
  -7   3   0      736.70      705.62     23.77 o
  -6   3   0     1312.12     1343.77     22.38 o
  -5   3   0      767.36      776.93     12.13 o
  -4   3   0     1801.88     1775.66     22.25 o
  -3   3   0     3225.02     3091.01     35.56 o
  -2   3   0        2.08        3.53      1.39 o
  -1   3   0     8974.75     8885.73    103.90 o
   0   3   0     1967.52     2101.72     24.28 o
   1   3   0     3923.62     4266.33     55.90 o
   2   3   0    17093.80    16477.23    216.70 o
   3   3   0      234.36      194.23      4.95 o
   4   3   0     6272.47     6649.41     88.18 o
   5   3   0     7956.00     8077.71    105.34 o
   6   3   0      199.85      185.56      6.76 o
   7   3   0     1800.93     1948.08     34.70 o
   8   3   0      833.39      787.56     17.39 o
   9   3   0        4.80       -0.89      3.11 o
  10   3   0      507.61      520.02     14.90 o
  11   3   0     1098.88     1085.07     35.57 o
  12   3   0        0.36        3.30      9.06 o
  -9   4   0     1263.07     1254.76     40.66 o
  -8   4   0      119.90      109.44     11.18 o
  -7   4   0     1306.47     1249.66     36.38 o
  -6   4   0      664.44      687.84     18.40 o
  -5   4   0        0.79        4.51      2.57 o
  -4   4   0      647.99      651.89     16.12 o
  -3   4   0     2290.21     2280.02     29.74 o
  -2   4   0        2.22       -1.15      1.33 o
  -1   4   0     5539.11     5530.76     72.46 o
   0   4   0      983.43      988.77     13.79 o
   1   4   0     1591.11     1626.61     25.36 o
   2   4   0    13842.65    13789.06    213.65 o
   3   4   0     1198.42     1276.50     18.11 o
   4   4   0    10407.80    10876.17    157.79 o
   5   4   0     1210.17     1176.64     24.49 o
   6   4   0        0.06        0.21      3.24 o
   7   4   0     1500.51     1577.79     32.33 o
   8   4   0     1243.50     1233.06     41.41 o
   9   4   0      146.06      147.55     11.35 o
  10   4   0      232.56      232.36     15.02 o
  11   4   0      535.10      577.50     19.44 o
  12   4   0       41.94       52.61      8.04 o
  -9   5   0      967.69      913.85     47.18 o
  -8   5   0       10.28       20.35      7.27 o
  -7   5   0      786.87      822.08     28.03 o
  -6   5   0     1667.26     1582.76     42.94 o
  -5   5   0      550.09      542.86     12.30 o
  -4   5   0     3236.77     3329.98     47.41 o
  -3   5   0     1241.13     1234.78     19.94 o
  -2   5   0      650.64      718.22     11.87 o
  -1   5   0       87.57       50.18      5.05 o
   0   5   0        0.73        2.82      1.39 o
   1   5   0     5044.26     5362.59     71.45 o
   2   5   0     4662.99     4646.38     61.94 o
   3   5   0      994.16     1087.09     16.04 o
   4   5   0     3367.16     3150.70     49.45 o
   5   5   0      841.33      800.20     12.25 o
   6   5   0       24.76       31.87      3.08 o
   7   5   0     4962.88     4972.48     89.09 o
   8   5   0     1748.03     1822.48     48.26 o
   9   5   0      672.06      660.31     18.60 o
  10   5   0      882.03      902.12     23.98 o
  11   5   0      250.98      276.43     22.80 o
  12   5   0        1.69       -4.52      4.52 o
  -8   6   0      136.09      107.16     17.07 o
  -7   6   0     1239.93     1265.82     38.51 o
  -6   6   0      142.40      161.05     14.30 o
  -5   6   0      357.73      377.71     20.36 o
  -4   6   0     2826.79     2914.36     42.88 o
  -3   6   0      214.12      238.55      6.92 o
  -2   6   0     1142.46     1148.45     19.23 o
  -1   6   0     2126.79     2161.23     31.42 o
   0   6   0      168.15      172.30      4.27 o
   1   6   0     1718.71     1687.21     23.13 o
   2   6   0     4405.83     4553.13     73.70 o
   3   6   0      554.29      574.79     12.53 o
   4   6   0     4664.88     4682.13     75.61 o
   5   6   0       70.11       65.71      4.16 o
   6   6   0     1489.12     1532.50     27.04 o
   7   6   0      385.39      360.83     11.17 o
   8   6   0      731.53      725.27     18.89 o
   9   6   0     1140.54     1151.33     27.13 o
  10   6   0      742.73      800.95     22.07 o
  11   6   0       48.00       59.05      7.49 o
  12   6   0      285.71      348.76     15.42 o
  -7   7   0     1090.16     1071.75     35.11 o
  -6   7   0     1063.33      995.96     32.27 o
  -5   7   0      135.38      129.09     11.34 o
  -4   7   0     1973.70     2056.63     34.76 o
  -3   7   0        1.77        2.55      2.55 o
  -2   7   0     2459.20     2468.74     40.60 o
  -1   7   0     1006.12     1012.35     19.28 o
   0   7   0        0.27        1.10      2.04 o
   1   7   0      934.12      880.40     17.75 o
   2   7   0     1041.52      976.70     18.99 o
   3   7   0     1465.17     1432.52     25.45 o
   4   7   0     2482.13     2357.22     62.63 o
   5   7   0      220.32      211.03      8.33 o
   6   7   0     1291.26     1349.30     24.90 o
   7   7   0     3706.94     3649.55     67.31 o
   8   7   0      295.34      286.06     11.06 o
   9   7   0      850.60      895.22     19.22 o
  10   7   0     1175.61     1124.02     23.28 o
  11   7   0        1.87        0.52      3.74 o
  12   7   0      532.39      483.58     15.25 o
  -6   8   0       24.04       24.56      7.57 o
  -5   8   0      816.83      868.32     39.15 o
  -4   8   0      583.43      613.51     15.89 o
  -3   8   0      551.11      564.78     14.46 o
  -2   8   0     2036.40     1995.12     34.54 o
  -1   8   0      773.20      759.97     15.87 o
   0   8   0       62.67       64.68      5.98 o
   1   8   0     1900.72     1899.66     33.43 o
   2   8   0      929.31      861.35     18.05 o
   3   8   0     1148.71     1200.03     25.57 o
   4   8   0      833.26      787.07     18.81 o
   5   8   0       12.12       17.78      3.74 o
   6   8   0     1082.51     1071.24     23.98 o
   7   8   0      703.99      655.82     17.34 o
   8   8   0      107.23      100.14      7.75 o
   9   8   0      350.34      347.99     12.91 o
  10   8   0       73.51       98.81      8.37 o
  11   8   0      121.07      121.53      9.69 o
  12   8   0      600.27      636.31     21.14 o
  -5   9   0     1488.15     1583.55     59.23 o
  -4   9   0      483.39      513.46     25.60 o
  -3   9   0      159.92      170.25      8.30 o
  -2   9   0     1762.22     1717.30     35.43 o
  -1   9   0      110.48      109.28      9.19 o
   0   9   0      422.33      394.35     14.35 o
   1   9   0      663.91      673.36     18.16 o
   2   9   0      182.10      188.21      8.49 o
   3   9   0      360.03      315.08     10.30 o
   4   9   0     1410.06     1347.69     36.33 o
   5   9   0        4.66       16.59      4.01 o
   6   9   0      662.52      671.43     17.60 o
   7   9   0      366.63      357.76     15.40 o
   8   9   0      683.78      724.44     19.63 o
   9   9   0     1982.43     1873.48     40.14 o
  10   9   0      385.57      413.61     17.52 o
  11   9   0      225.52      212.61     12.40 o
  -4  10   0       54.14       50.69      8.53 o
  -3  10   0      760.87      760.43     22.68 o
  -2  10   0      731.41      732.04     21.77 o
  -1  10   0      132.56      127.42      9.62 o
   0  10   0     1172.17     1058.67     37.95 o
   1  10   0     1618.27     1611.97     34.91 o
   2  10   0       63.88       65.27      6.63 o
   3  10   0     2272.65     2313.42     41.03 o
   4  10   0      356.46      334.81     12.66 o
   5  10   0        2.21        0.33      3.51 o
   6  10   0      345.73      358.64     17.22 o
   7  10   0      275.45      284.71     11.60 o
   8  10   0      364.67      401.63     14.24 o
   9  10   0      968.29      953.02     24.84 o
  10  10   0        0.93        3.56      4.69 o
  11  10   0      128.11      113.95      9.63 o
  -2  11   0      325.42      374.61     15.92 o
  -1  11   0       35.84       46.59     10.67 o
   0  11   0      866.31      872.02     24.06 o
   1  11   0      267.98      273.49     12.46 o
   2  11   0       32.54       42.43      6.03 o
   3  11   0      544.06      568.95     21.08 o
   4  11   0      115.57      101.00      9.40 o
   5  11   0      140.62      141.89      9.59 o
   6  11   0     1021.34     1031.94     44.25 o
   7  11   0       12.91       20.56      5.80 o
   8  11   0      120.46      166.07     10.44 o
   9  11   0      464.45      436.78     17.25 o
  10  11   0       17.22       16.82      5.82 o
   0  12   0      646.59      602.45     20.38 o
   1  12   0       90.14       85.60      8.69 o
   2  12   0      265.97      269.32     13.69 o
   3  12   0      537.24      538.08     20.94 o
   4  12   0      284.32      235.23     14.55 o
   5  12   0      530.75      538.45     22.34 o
   6  12   0      489.18      433.08     16.10 o
   7  12   0        4.12        4.25      4.59 o
   8  12   0      397.07      384.61     15.28 o
   9  12   0      357.07      423.64     20.88 o
   3  13   0      369.60      368.27     28.11 o
   4  13   0        0.06       -0.13      5.29 o
   5  13   0      398.27      409.44     18.46 o
   6  13   0      259.47      249.25     14.89 o
  -8 -12   1      351.72      403.24     31.04 o
  -7 -12   1       65.39       66.64     11.50 o
  -6 -12   1      311.85      378.63     15.58 o
  -5 -12   1      970.86      883.67     55.46 o
  -4 -12   1      131.28      152.83     12.42 o
  -3 -12   1      981.26      925.78     34.13 o
  -2 -12   1      317.49      333.55     17.21 o
  -1 -12   1      109.00      131.50     17.57 o
   0 -12   1      593.18      640.24     25.52 o
  -9 -11   1      374.74      436.02     16.61 o
  -8 -11   1      211.79      184.93     11.64 o
  -7 -11   1       84.16       73.61      8.24 o
  -6 -11   1      867.45      802.11     31.36 o
  -5 -11   1      735.46      723.81     21.15 o
  -4 -11   1       32.29       47.66      7.62 o
  -3 -11   1     1236.92     1186.87     34.05 o
  -2 -11   1        6.60       -4.21      4.21 o
  -1 -11   1      222.31      243.77     13.29 o
   0 -11   1     1397.40     1402.46     34.21 o
   1 -11   1       30.25       27.18      6.47 o
   2 -11   1      504.21      509.60     19.20 o
 -10 -10   1       77.22       56.43      7.57 o
  -9 -10   1      492.29      497.65     21.59 o
  -8 -10   1      352.52      357.78     13.97 o
  -7 -10   1      191.81      181.50     12.50 o
  -6 -10   1      706.31      716.68     20.10 o
  -5 -10   1      155.03      148.58      9.58 o
  -4 -10   1      236.23      246.88     13.00 o
  -3 -10   1     1246.05     1236.67     29.30 o
  -2 -10   1      138.77      164.54     11.89 o
  -1 -10   1     1660.17     1528.92     33.93 o
   0 -10   1      791.08      826.90     25.96 o
   1 -10   1      101.53      110.58      9.26 o
   2 -10   1      588.18      662.82     15.58 o
   3 -10   1      276.94      303.98     20.33 o
 -11  -9   1      151.20      168.43     11.62 o
 -10  -9   1      386.60      378.67     14.91 o
  -9  -9   1     1517.30     1548.44     35.40 o
  -8  -9   1      655.54      619.29     18.34 o
  -7  -9   1      115.88      102.95     15.51 o
  -6  -9   1     1205.30     1167.21     36.44 o
  -5  -9   1       16.72       17.57      4.05 o
  -4  -9   1     1697.47     1674.09     35.57 o
  -3  -9   1     1215.91     1203.91     50.80 o
  -2  -9   1      117.66       97.26      6.76 o
  -1  -9   1     1176.84     1210.21     27.55 o
   0  -9   1      700.21      685.13     19.13 o
   1  -9   1       67.57       70.16      4.94 o
   2  -9   1     1967.30     1984.32     35.33 o
   3  -9   1       57.93       64.34      7.63 o
   4  -9   1      409.40      378.45     22.59 o
   5  -9   1      440.28      445.20     25.60 o
 -11  -8   1      118.82      109.22      9.42 o
 -10  -8   1      672.39      650.60     19.88 o
  -9  -8   1      711.60      728.83     20.66 o
  -8  -8   1      273.28      296.85     17.09 o
  -7  -8   1      607.89      628.29     17.55 o
  -6  -8   1     1887.34     1848.31     33.45 o
  -5  -8   1        1.61       -0.78      2.84 o
  -4  -8   1     1910.51     1932.13     34.45 o
  -3  -8   1     2436.87     2390.67     48.51 o
  -2  -8   1      268.27      277.55      9.62 o
  -1  -8   1     2432.92     2485.99     42.32 o
   0  -8   1       98.33      111.89      5.07 o
   1  -8   1     1010.43      982.49     19.61 o
   2  -8   1     1031.50     1104.71     22.01 o
   3  -8   1      211.95      207.74      9.34 o
   4  -8   1      826.79      855.28     27.93 o
   5  -8   1      956.96      922.02     30.37 o
   6  -8   1       29.57       33.53      8.29 o
 -12  -7   1      634.29      666.12     22.14 o
 -11  -7   1       17.57       18.66      5.76 o
 -10  -7   1      273.70      279.02     15.72 o
  -9  -7   1      292.48      291.17     26.25 o
  -8  -7   1      156.05      138.00      8.67 o
  -7  -7   1     2126.52     2080.65     41.83 o
  -6  -7   1      929.21      873.73     32.38 o
  -5  -7   1        3.05        8.19      3.06 o
  -4  -7   1     2571.82     2546.64     42.66 o
  -3  -7   1     1723.16     1829.95     36.33 o
  -2  -7   1      781.32      731.37     16.30 o
  -1  -7   1     2495.78     2456.83     41.06 o
   0  -7   1        1.41        2.27      2.14 o
   1  -7   1     1680.08     1659.41     30.14 o
   2  -7   1     1614.50     1618.54     25.95 o
   3  -7   1      279.64      292.64      8.15 o
   4  -7   1      929.97      954.72     18.64 o
   5  -7   1       78.35       82.10      9.56 o
   6  -7   1      179.97      159.42     13.36 o
   7  -7   1      141.17      144.02     13.63 o
 -12  -6   1      597.61      625.56     17.90 o
 -11  -6   1       26.64       22.22      4.99 o
 -10  -6   1     1293.06     1263.71     25.79 o
  -9  -6   1     1726.00     1741.60     31.92 o
  -8  -6   1     2333.43     2190.58     37.45 o
  -7  -6   1     1431.83     1499.36     31.79 o
  -6  -6   1      558.15      553.71     12.88 o
  -5  -6   1      268.50      256.74      8.33 o
  -4  -6   1     3384.12     3234.93     45.69 o
  -3  -6   1     2544.07     2613.89     41.48 o
  -2  -6   1     2471.50     2439.18     35.01 o
  -1  -6   1     2565.26     2555.53     30.58 o
   0  -6   1        1.46        1.55      1.62 o
   1  -6   1     2214.65     2215.86     32.38 o
   2  -6   1     2119.29     2196.88     32.66 o
   3  -6   1       64.30       66.43      4.36 o
   4  -6   1     2272.44     2350.50     35.88 o
   5  -6   1       48.04       60.62      8.07 o
   6  -6   1      717.39      720.05     25.55 o
   7  -6   1     1013.29      968.19     32.11 o
   8  -6   1      245.57      239.74     17.21 o
 -12  -5   1       70.35       80.31      7.85 o
 -11  -5   1        0.36       -4.35      4.35 o
 -10  -5   1      754.87      759.94     21.69 o
  -9  -5   1      601.17      575.20     20.35 o
  -8  -5   1      135.15      123.18      8.69 o
  -7  -5   1     3824.63     3802.78     59.29 o
  -6  -5   1       55.53       64.51      3.83 o
  -5  -5   1     1476.28     1546.76     25.90 o
  -4  -5   1     3323.60     3297.57     45.87 o
  -3  -5   1       26.84       37.65      3.11 o
  -2  -5   1     8045.75     8441.30    110.83 o
  -1  -5   1     6246.14     6359.44     71.55 o
   0  -5   1      873.89      937.29     12.04 o
   1  -5   1     1677.31     1707.52     23.03 o
   2  -5   1      248.72      233.80      6.67 o
   3  -5   1      979.18      979.15     17.02 o
   4  -5   1     1910.73     1958.49     30.10 o
   5  -5   1     1173.17     1223.07     24.83 o
   6  -5   1     1326.66     1291.38     53.45 o
   7  -5   1      380.79      357.20     38.90 o
   8  -5   1       56.48       55.84      9.04 o
   9  -5   1      246.96      255.32     20.58 o
 -12  -4   1      333.29      332.39     22.39 o
 -11  -4   1        4.54        4.13      4.99 o
 -10  -4   1      949.61      982.54     25.80 o
  -9  -4   1      107.54      110.55      8.51 o
  -8  -4   1     2277.68     2204.25     44.39 o
  -7  -4   1     1650.28     1587.98     33.03 o
  -6  -4   1       23.54       26.00      2.89 o
  -5  -4   1      933.22     1000.22     14.64 o
  -4  -4   1     3726.02     3705.03     50.71 o
  -3  -4   1      864.13      937.63     26.25 o
  -2  -4   1     9264.36     9330.66    135.51 o
  -1  -4   1     3324.61     3277.82     44.83 o
   0  -4   1       78.31      152.41      3.98 o
   1  -4   1     5354.34     5398.21     71.02 o
   2  -4   1      913.15      901.45     16.77 o
   3  -4   1     2432.03     2579.50     28.89 o
   4  -4   1     1368.17     1428.15     19.08 o
   5  -4   1       74.77       79.98      4.53 o
   6  -4   1       19.59       14.11      4.59 o
   7  -4   1      988.58      966.91     30.34 o
   8  -4   1       87.78       81.95     10.07 o
   9  -4   1      960.54      901.12     31.04 o
 -12  -3   1       54.21       48.40      7.99 o
 -11  -3   1      172.46      156.62     13.49 o
 -10  -3   1     2287.77     2269.89     48.14 o
  -9  -3   1        2.04        0.59      3.76 o
  -8  -3   1     2460.01     2567.26     42.33 o
  -7  -3   1      944.00      947.52     15.56 o
  -6  -3   1       47.48       50.15      2.51 o
  -5  -3   1     3905.78     4078.98     49.11 o
  -4  -3   1     2029.34     2120.97     24.97 o
  -3  -3   1     3203.37     3334.55     43.95 o
  -2  -3   1     4728.70     5026.61     60.17 o
  -1  -3   1      118.12      107.91      2.80 o
   0  -3   1     3282.84     3106.73     35.46 o
   1  -3   1     6925.28     6688.49     72.44 o
   2  -3   1      324.47      314.76      6.95 o
   3  -3   1     4092.16     4264.38     48.06 o
   4  -3   1     1825.56     1740.49     21.90 o
   5  -3   1      519.11      572.18      9.29 o
   6  -3   1     2464.79     2539.78     34.59 o
   7  -3   1      608.54      590.13     24.09 o
   8  -3   1      710.26      729.02     25.33 o
   9  -3   1      493.39      453.03     19.99 o
  10  -3   1      269.23      289.16     17.48 o
 -12  -2   1       43.35       48.25      8.31 o
 -11  -2   1      494.81      550.07     19.70 o
 -10  -2   1     2033.05     2033.34     33.10 o
  -9  -2   1      178.39      206.24      7.52 o
  -8  -2   1     1318.81     1297.85     21.98 o
  -7  -2   1      558.78      549.11     13.77 o
  -6  -2   1      455.30      427.84      7.06 o
  -5  -2   1     4556.08     4741.56     57.57 o
  -4  -2   1       39.74       28.77      1.77 o
  -3  -2   1     5800.50     6342.69     66.19 o
  -2  -2   1     8312.24     8919.31    121.70 o
  -1  -2   1        5.49       28.93      2.16 o
   0  -2   1     1500.08     1509.80     21.93 o
   1  -2   1     8817.49     8623.35     92.20 o
   2  -2   1       50.77       50.63      2.40 o
   3  -2   1     8098.61     8208.36     88.79 o
   4  -2   1     3119.31     3191.91     39.59 o
   5  -2   1       69.63       58.58      2.93 o
   6  -2   1      901.73      888.23     17.78 o
   7  -2   1       76.20       91.63      6.33 o
   8  -2   1      228.98      207.13     10.57 o
   9  -2   1      956.00      966.83     31.62 o
  10  -2   1      177.03      157.45     13.22 o
 -11  -1   1      886.17      927.69     19.64 o
 -10  -1   1      997.44      990.70     19.83 o
  -9  -1   1       37.86       30.01      4.46 o
  -8  -1   1     4554.68     4445.45     63.42 o
  -7  -1   1      441.98      468.07     15.88 o
  -6  -1   1     1440.24     1467.52     21.11 o
  -5  -1   1     2488.17     2382.12     34.29 o
  -4  -1   1     2661.89     3057.21     38.36 o
  -3  -1   1     7395.95     7507.22     82.75 o
  -2  -1   1     7108.51     7820.36     85.66 o
  -1  -1   1      778.31      827.48      9.34 o
   0  -1   1     3874.68     3721.46     51.06 o
   1  -1   1       36.18       29.78      1.35 o
   2  -1   1     2989.65     2843.45     31.45 o
   3  -1   1     3878.45     3935.54     41.05 o
   4  -1   1     2518.12     2621.36     28.47 o
   5  -1   1      402.09      435.92      6.99 o
   6  -1   1     2254.99     2305.18     30.66 o
   7  -1   1       21.53       21.20      3.77 o
   8  -1   1     1571.15     1647.34     27.79 o
   9  -1   1     1244.09     1195.07     22.63 o
  10  -1   1        3.09       -1.51      6.52 o
  11  -1   1      466.84      464.78     25.60 o
 -11   0   1     1076.49     1069.59     43.67 o
 -10   0   1      305.30      300.16     10.53 o
  -9   0   1      148.59      146.19      8.35 o
  -8   0   1     2314.31     2405.39     37.40 o
  -7   0   1      731.74      760.03     14.93 o
  -6   0   1     5856.12     6201.40     71.47 o
  -5   0   1     2868.29     2921.44     32.32 o
  -4   0   1     1004.04     1147.16     13.82 o
  -3   0   1      979.87      891.96     10.77 o
  -2   0   1     6226.30     7068.78     73.83 o
  -1   0   1     3059.59     3324.01     39.82 o
   0   0   1    11365.05    11032.33    272.85 o
   1   0   1      586.29      581.16      6.92 o
   2   0   1     1315.88     1321.13     16.53 o
   3   0   1     2951.95     2999.76     36.54 o
   4   0   1        1.43        2.24      1.30 o
   5   0   1     1024.27      919.10     13.47 o
   6   0   1     4800.34     4940.82     60.83 o
   7   0   1       34.72       33.47      4.49 o
   8   0   1     1607.08     1663.22     27.44 o
   9   0   1      254.67      277.87     10.11 o
  10   0   1       11.89       11.45      3.97 o
  11   0   1      457.09      482.46     19.12 o
 -11   1   1      654.57      669.06     33.63 o
 -10   1   1        0.47        0.87      5.29 o
  -9   1   1      534.55      531.69     17.12 o
  -8   1   1     2954.29     3096.62     42.45 o
  -7   1   1      241.67      233.82      7.70 o
  -6   1   1     7488.04     7686.12     88.19 o
  -5   1   1     2679.75     2779.84     31.24 o
  -4   1   1       35.30       35.50      2.19 o
  -3   1   1      381.21      342.54      5.42 o
  -2   1   1    12020.31    12462.26    127.18 o
  -1   1   1     8869.34     9310.92    102.63 o
   0   1   1     7570.49     7648.89     96.82 o
   1   1   1     2067.72     1684.30    114.13 o
   2   1   1     1973.75     1995.43     26.24 o
   3   1   1     1943.62     2028.24     30.82 o
   4   1   1       12.08       18.02      2.26 o
   5   1   1     6833.92     7283.79    124.01 o
   6   1   1     1951.20     1892.29     33.18 o
   7   1   1      272.80      292.57      7.71 o
   8   1   1     2181.29     2116.59     36.61 o
   9   1   1      331.29      332.46     16.30 o
  10   1   1      178.44      167.94     11.88 o
  11   1   1      890.16      942.99     28.11 o
  12   1   1        0.36       -2.16      6.91 o
 -10   2   1       82.38       91.05     10.63 o
  -9   2   1      954.46      901.65     29.60 o
  -8   2   1     2313.84     2269.34    107.16 o
  -7   2   1       87.63       84.94      4.86 o
  -6   2   1     5586.71     5603.02     65.30 o
  -5   2   1      950.32      918.79     11.91 o
  -4   2   1     3411.42     3336.53     36.15 o
  -3   2   1     5263.18     5293.82     55.07 o
  -2   2   1      199.90      201.41      4.43 o
  -1   2   1     2962.83     2802.15     33.64 o
   0   2   1      186.36      271.81      7.53 o
   1   2   1     3105.57     3094.61     45.68 o
   2   2   1        4.84       10.31      1.53 o
   3   2   1     2138.96     2254.62     27.47 o
   4   2   1       77.63       66.53      4.13 o
   5   2   1     7008.10     7329.85    107.82 o
   6   2   1     2006.26     2068.23     31.30 o
   7   2   1      546.32      536.14     13.99 o
   8   2   1     1572.08     1708.15     29.98 o
   9   2   1      210.37      220.49      7.13 o
  10   2   1     1075.14     1069.17     39.89 o
  11   2   1     1301.88     1402.35     34.78 o
  12   2   1       90.53       93.18      8.52 o
 -10   3   1      473.43      436.20     20.58 o
  -9   3   1      813.24      822.71     28.56 o
  -8   3   1      815.15      773.43     26.42 o
  -7   3   1      410.77      395.17     13.40 o
  -6   3   1     3390.66     3361.95     54.38 o
  -5   3   1      785.78      750.18     10.57 o
  -4   3   1     4346.21     4295.45     46.19 o
  -3   3   1     1698.45     1635.28     20.22 o
  -2   3   1     1807.94     1893.68     22.44 o
  -1   3   1     4734.67     4691.62     55.78 o
   0   3   1      698.53      654.30      8.33 o
   1   3   1     7222.38     7133.18     82.80 o
   2   3   1     1786.30     1931.76     31.01 o
   3   3   1       78.88      119.52      2.74 o
   4   3   1       65.51       69.63      2.45 o
   5   3   1     6865.06     6972.67    174.30 o
   6   3   1      818.93      888.19     16.73 o
   7   3   1      865.51      835.42     21.12 o
   8   3   1     1213.98     1193.39     26.92 o
   9   3   1        4.74        4.27      3.68 o
  10   3   1     1078.35     1093.69     23.60 o
  11   3   1     1600.93     1603.66     32.44 o
  12   3   1        3.10        2.14      4.39 o
  -9   4   1     1378.99     1278.45     58.72 o
  -8   4   1       30.72       38.67      7.81 o
  -7   4   1     1986.29     2031.67    102.39 o
  -6   4   1     3395.60     3323.53    109.04 o
  -5   4   1      190.14      177.61      8.19 o
  -4   4   1     2279.54     2332.83     29.26 o
  -3   4   1     3766.50     3863.99     44.15 o
  -2   4   1        9.55        4.21      1.52 o
  -1   4   1     9017.03     9542.02    111.82 o
   0   4   1     3815.94     3680.80     41.45 o
   1   4   1     2769.32     2761.95     37.06 o
   2   4   1       15.89        9.82      1.13 o
   3   4   1     2253.28     2317.40     28.05 o
   4   4   1      814.30      772.64     13.51 o
   5   4   1     4522.26     4795.97     58.04 o
   6   4   1       56.39       68.22      3.62 o
   7   4   1     3768.97     3919.28     60.89 o
   8   4   1      598.56      616.25     14.23 o
   9   4   1        2.40        3.50      2.97 o
  10   4   1     1664.60     1761.85     33.32 o
  11   4   1      377.25      377.96     13.01 o
  12   4   1      353.60      342.29     15.74 o
  -9   5   1      498.51      460.81     21.64 o
  -8   5   1       15.68       28.87      7.62 o
  -7   5   1      676.77      696.66     25.20 o
  -6   5   1     1723.33     1712.70     75.04 o
  -5   5   1      186.86      196.06      7.78 o
  -4   5   1     4961.52     4993.29     68.35 o
  -3   5   1     1994.60     1907.68     28.76 o
  -2   5   1      571.90      563.37     10.84 o
  -1   5   1      232.18      192.23      6.18 o
   0   5   1      520.06      537.42      7.29 o
   1   5   1     1930.43     1860.78     26.36 o
   2   5   1     1398.67     1240.71     16.35 o
   3   5   1      307.40      363.90      6.12 o
   4   5   1      109.63      156.83      4.09 o
   5   5   1     1186.49     1268.03     17.19 o
   6   5   1       20.21       10.64      2.22 o
   7   5   1     3977.65     4040.96     72.92 o
   8   5   1     2376.43     2360.35     46.04 o
   9   5   1      908.30      867.99     21.90 o
  10   5   1     1800.14     1744.54     49.72 o
  11   5   1      141.97      108.68     12.25 o
  12   5   1      258.78      224.84     14.67 o
  -8   6   1       46.80       49.57      9.40 o
  -7   6   1      696.44      712.06     26.44 o
  -6   6   1      109.84      123.77     11.34 o
  -5   6   1      910.46      940.66     18.25 o
  -4   6   1     5071.77     5091.77     70.33 o
  -3   6   1      234.18      229.82      6.74 o
  -2   6   1     2241.91     2229.09     36.55 o
  -1   6   1     3221.52     3295.05     45.46 o
   0   6   1       23.26       32.50      2.94 o
   1   6   1     3731.86     3737.47     51.15 o
   2   6   1     2671.75     2552.66     41.38 o
   3   6   1       18.20       21.00      1.84 o
   4   6   1      135.61      138.66      4.30 o
   5   6   1      698.05      691.53     10.75 o
   6   6   1       13.08       29.29      3.06 o
   7   6   1      618.08      655.22     21.48 o
   8   6   1      721.18      687.16     20.00 o
   9   6   1      660.07      668.27     18.36 o
  10   6   1     2024.34     1971.70     41.83 o
  11   6   1      130.44      128.72     11.42 o
  12   6   1     1073.52     1059.31     28.85 o
  -7   7   1      875.65      885.78     30.82 o
  -6   7   1      115.54      113.72     11.21 o
  -5   7   1      370.22      364.82     13.86 o
  -4   7   1     1567.37     1551.30     37.51 o
  -3   7   1        6.88        8.10      3.31 o
  -2   7   1     2755.05     2780.12     44.85 o
  -1   7   1     1721.73     1647.44     27.98 o
   0   7   1       89.38       73.40      4.88 o
   1   7   1     1009.45      953.82     18.36 o
   2   7   1     2111.73     1919.47     32.07 o
   3   7   1      449.50      419.86      8.87 o
   4   7   1     1093.65     1077.48     15.56 o
   5   7   1       22.75       45.24      3.44 o
   6   7   1      420.55      415.81     16.37 o
   7   7   1     2880.08     2888.32     45.46 o
   8   7   1       12.25       20.60      3.95 o
   9   7   1     1286.88     1315.18     29.55 o
  10   7   1     1304.04     1338.99     31.04 o
  11   7   1      139.13      134.87      9.77 o
  12   7   1      965.24      922.58     30.51 o
  -6   8   1        8.35       -5.65      5.65 o
  -5   8   1      294.08      268.53     19.07 o
  -4   8   1      603.15      644.00     24.12 o
  -3   8   1      831.24      822.06     18.18 o
  -2   8   1     2695.13     2706.18     44.33 o
  -1   8   1      294.70      300.44      8.10 o
   0   8   1      155.18      155.05     12.41 o
   1   8   1     2647.91     2505.58     41.69 o
   2   8   1     1790.28     1766.86     30.72 o
   3   8   1      682.90      613.83     13.76 o
   4   8   1      934.70      918.96     18.22 o
   5   8   1      242.38      255.64      9.09 o
   6   8   1      208.67      227.14      9.01 o
   7   8   1     2733.44     2790.95     52.84 o
   8   8   1      290.01      277.65     10.77 o
   9   8   1      796.07      818.53     21.09 o
  10   8   1      149.65      132.43      7.61 o
  11   8   1      240.36      261.26     10.75 o
  12   8   1     1009.20      985.19     28.06 o
  -5   9   1      822.11      907.97     38.65 o
  -4   9   1      170.49      162.94      9.13 o
  -3   9   1      180.16      179.07      8.39 o
  -2   9   1     1650.65     1628.44     29.27 o
  -1   9   1      321.47      315.93     12.43 o
   0   9   1      755.49      725.20     21.52 o
   1   9   1     1994.38     1959.20     39.06 o
   2   9   1      348.20      336.35     11.59 o
   3   9   1      580.43      600.90     14.27 o
   4   9   1      921.95      903.03     18.88 o
   5   9   1       71.42       63.07      5.56 o
   6   9   1      205.74      212.35      8.89 o
   7   9   1     1088.68      976.79     27.55 o
   8   9   1      149.02      124.87      9.20 o
   9   9   1     1658.36     1726.43     37.02 o
  10   9   1      234.17      266.80     11.81 o
  11   9   1      343.05      363.55     14.55 o
  -4  10   1       26.74       20.58      6.02 o
  -3  10   1      929.42      904.70     25.20 o
  -2  10   1      298.54      289.88     13.01 o
  -1  10   1        0.17        0.70      3.86 o
   0  10   1      493.94      522.74     16.63 o
   1  10   1      817.66      755.15     21.11 o
   2  10   1        3.50       -2.61      3.52 o
   3  10   1     3790.64     3524.89     64.67 o
   4  10   1      518.75      525.63     13.85 o
   5  10   1        2.05        6.98      3.71 o
   6  10   1      287.01      307.78     13.82 o
   7  10   1      407.89      362.87     12.69 o
   8  10   1      119.51      124.32      8.48 o
   9  10   1     1688.04     1589.05     35.30 o
  10  10   1        9.64       17.38      5.12 o
  11  10   1      220.48      201.21     11.99 o
  -2  11   1      318.89      267.21     14.67 o
  -1  11   1        5.44       -0.76      4.52 o
   0  11   1      593.06      549.40     19.57 o
   1  11   1      733.25      705.39     28.44 o
   2  11   1      239.21      260.73     14.13 o
   3  11   1     1313.50     1244.23     28.80 o
   4  11   1      205.92      198.84     12.05 o
   5  11   1      175.59      183.74     11.82 o
   6  11   1     1534.23     1564.17     34.22 o
   7  11   1      306.63      306.90     12.19 o
   8  11   1      364.26      325.50     12.79 o
   9  11   1      935.74      955.25     44.51 o
  10  11   1       70.09       76.49      7.85 o
   0  12   1      499.98      577.71     19.44 o
   1  12   1       75.50       74.20      8.05 o
   2  12   1      140.28      154.21     10.69 o
   3  12   1      494.42      515.42     17.40 o
   4  12   1      253.34      268.57     16.06 o
   5  12   1      474.48      418.73     20.08 o
   6  12   1      724.57      782.89     24.65 o
   7  12   1       14.91        8.03      8.04 o
   8  12   1      462.84      486.46     38.24 o
   9  12   1      379.43      362.09     14.53 o
   2  13   1      378.41      404.24     28.82 o
   3  13   1      432.76      427.83     18.80 o
   4  13   1        1.25        3.51      5.29 o
   5  13   1      643.44      612.70     22.35 o
   6  13   1      244.26      239.80     15.56 o
   7  13   1       27.96       44.35      7.62 o
  -7 -12   2       50.43       60.01     11.76 o
  -6 -12   2      464.95      463.32     17.83 o
  -5 -12   2      584.24      612.60     23.58 o
  -4 -12   2       86.47       81.34     10.29 o
  -3 -12   2     1031.95     1164.67     35.49 o
  -2 -12   2      209.23      202.20     15.25 o
  -1 -12   2      177.36      189.03     15.26 o
  -9 -11   2      725.26      716.59     22.50 o
  -8 -11   2      380.75      379.72     19.47 o
  -7 -11   2       28.55       18.62      5.79 o
  -6 -11   2      876.10      856.75     43.78 o
  -5 -11   2      585.34      535.39     18.28 o
  -4 -11   2       96.96      107.80     13.34 o
  -3 -11   2     1152.90     1081.44     32.63 o
  -2 -11   2       22.58       16.01      6.56 o
  -1 -11   2      276.99      250.94     16.33 o
   0 -11   2      891.81      937.65     53.45 o
   1 -11   2       19.83       19.07      7.45 o
 -10 -10   2        6.38       16.15     10.43 o
  -9 -10   2      503.27      522.67     19.00 o
  -8 -10   2      487.17      421.00     15.90 o
  -7 -10   2      162.78      150.44     10.17 o
  -6 -10   2     1380.52     1343.77     31.84 o
  -5 -10   2      320.23      333.24     13.57 o
  -4 -10   2      269.01      292.61     13.05 o
  -3 -10   2      161.94      168.31     16.13 o
  -2 -10   2      482.72      481.14     19.17 o
  -1 -10   2      903.03      892.05     28.20 o
   0 -10   2     1138.36     1092.38     27.48 o
   1 -10   2       31.50       38.31     11.28 o
   2 -10   2      717.18      727.11     17.47 o
   3 -10   2      141.67      160.11     13.55 o
 -11  -9   2      335.47      326.47     18.64 o
 -10  -9   2      113.28      104.76      9.32 o
  -9  -9   2     1419.22     1387.89     34.76 o
  -8  -9   2      701.27      661.82     19.80 o
  -7  -9   2      153.11      148.57      9.82 o
  -6  -9   2     1661.87     1592.83     37.60 o
  -5  -9   2        0.74        0.23      3.92 o
  -4  -9   2     2147.50     2039.97     42.50 o
  -3  -9   2      423.44      398.04     19.75 o
  -2  -9   2      152.30      124.55     11.37 o
  -1  -9   2      507.36      514.66     16.46 o
   0  -9   2      292.18      316.17      9.05 o
   1  -9   2       71.91       82.06      5.72 o
   2  -9   2     1149.77     1194.93     28.80 o
   3  -9   2      258.00      256.63     10.59 o
   4  -9   2      207.00      232.89     18.07 o
   5  -9   2      723.58      761.91     36.64 o
 -11  -8   2       77.08       77.96      8.70 o
 -10  -8   2      996.90      976.25     26.42 o
  -9  -8   2      995.26      926.76     24.73 o
  -8  -8   2      363.30      348.39     13.28 o
  -7  -8   2      816.47      766.22     20.74 o
  -6  -8   2     1471.44     1497.89     33.01 o
  -5  -8   2        6.52        2.21      5.51 o
  -4  -8   2     2598.65     2658.80     45.74 o
  -3  -8   2     1259.68     1222.68     24.55 o
  -2  -8   2       15.40       21.65      5.43 o
  -1  -8   2      754.34      764.39     14.34 o
   0  -8   2      745.05      768.45     18.42 o
   1  -8   2      771.71      735.14     16.34 o
   2  -8   2      645.95      645.87     18.00 o
   3  -8   2       36.20       38.05      5.04 o
   4  -8   2      725.88      752.54     21.71 o
   5  -8   2      584.15      582.78     23.00 o
   6  -8   2        2.76        9.68      6.63 o
 -11  -7   2      226.93      243.50     23.91 o
 -10  -7   2      146.70      173.03     11.19 o
  -9  -7   2      995.04     1024.23     26.24 o
  -8  -7   2       38.39       41.73      5.68 o
  -7  -7   2     1362.19     1315.40     29.50 o
  -6  -7   2     1551.31     1508.28     28.21 o
  -5  -7   2      155.47      150.43      7.34 o
  -4  -7   2     2375.35     2373.06     40.62 o
  -3  -7   2      714.17      701.15     15.93 o
  -2  -7   2      784.79      735.72     16.61 o
  -1  -7   2      978.98      932.36     15.45 o
   0  -7   2        1.07       -0.12      2.26 o
   1  -7   2     1297.03     1330.86     20.61 o
   2  -7   2     1575.53     1537.34     37.09 o
   3  -7   2      215.00      225.99     10.00 o
   4  -7   2     1243.84     1288.92     23.41 o
   5  -7   2     1039.38     1027.24     57.22 o
   6  -7   2        9.93        2.41      6.20 o
   7  -7   2      888.15      896.97     38.15 o
 -12  -6   2      362.52      356.84     16.48 o
 -11  -6   2       38.22       42.79      7.00 o
 -10  -6   2      503.50      532.19     20.27 o
  -9  -6   2     1214.77     1191.95     28.85 o
  -8  -6   2     1277.56     1279.88     33.24 o
  -7  -6   2     2902.22     2894.61     55.73 o
  -6  -6   2      308.94      339.74      9.96 o
  -5  -6   2     1185.14     1176.92     22.46 o
  -4  -6   2     2930.90     2784.73     45.71 o
  -3  -6   2     2004.00     2047.76     35.01 o
  -2  -6   2     2038.47     2123.70     26.26 o
  -1  -6   2      873.09      827.72     12.33 o
   0  -6   2      149.02      169.53      7.65 o
   1  -6   2      320.77      285.49      7.64 o
   2  -6   2     2101.92     2095.75     29.43 o
   3  -6   2        0.73       -2.31      2.31 o
   4  -6   2      531.14      524.75     11.21 o
   5  -6   2        5.02        6.19      8.78 o
   6  -6   2      862.56      796.71     27.33 o
   7  -6   2      692.03      688.30     50.69 o
   8  -6   2       82.53       95.78     11.34 o
 -12  -5   2      481.07      458.13     15.61 o
 -11  -5   2        1.00        2.47      4.20 o
 -10  -5   2     1253.14     1292.50     26.57 o
  -9  -5   2      959.08      932.73     27.07 o
  -8  -5   2        1.70        2.00      4.56 o
  -7  -5   2     4014.97     4048.81     74.55 o
  -6  -5   2      203.74      205.15      9.35 o
  -5  -5   2     1826.45     1856.22     31.91 o
  -4  -5   2     1671.47     1613.33     27.61 o
  -3  -5   2      549.62      602.71     13.41 o
  -2  -5   2     2134.53     2032.20     27.45 o
  -1  -5   2     1372.01     1279.61     20.13 o
   0  -5   2      452.19      481.40     15.90 o
   1  -5   2      684.37      616.15     10.58 o
   2  -5   2      755.27      702.70     11.31 o
   3  -5   2      612.28      574.15     11.09 o
   4  -5   2     1645.92     1630.31     24.16 o
   5  -5   2      781.52      826.80     22.14 o
   6  -5   2      964.17      984.81     30.70 o
   7  -5   2     1788.71     1794.15     75.04 o
   8  -5   2      183.97      162.70     36.39 o
 -12  -4   2      245.00      283.42     13.69 o
 -11  -4   2      210.94      209.41     10.96 o
 -10  -4   2      767.05      747.53     27.88 o
  -9  -4   2      156.54      144.95      9.46 o
  -8  -4   2     1666.36     1617.92     34.92 o
  -7  -4   2     2014.13     2048.87     34.85 o
  -6  -4   2       73.82       82.26      3.22 o
  -5  -4   2     1705.30     1821.01     34.16 o
  -4  -4   2     4161.32     4624.60     51.52 o
  -3  -4   2      409.87      422.59      6.70 o
  -2  -4   2    15794.97    16286.04    201.65 o
  -1  -4   2     3738.65     3840.32     44.59 o
   0  -4   2      385.02      399.59      6.59 o
   1  -4   2      901.02      861.37     11.26 o
   2  -4   2      760.18      782.76     11.66 o
   3  -4   2      569.27      512.29      7.91 o
   4  -4   2     3715.81     3804.07     45.18 o
   5  -4   2      513.92      510.10     10.67 o
   6  -4   2      244.27      258.55     13.49 o
   7  -4   2      538.93      553.46     21.11 o
   8  -4   2        4.68        4.73      7.03 o
   9  -4   2      987.93     1011.90     33.67 o
 -12  -3   2      102.90       89.58      9.93 o
 -11  -3   2      122.21      143.59     11.15 o
 -10  -3   2     1739.23     1714.82     31.46 o
  -9  -3   2        2.22        1.32      2.55 o
  -8  -3   2     1738.70     1805.13     31.91 o
  -7  -3   2     1397.37     1432.53     25.79 o
  -6  -3   2       66.41       77.25      3.49 o
  -5  -3   2     2420.01     2651.23     37.00 o
  -4  -3   2     1324.91     1375.29     30.16 o
  -3  -3   2     3550.79     3780.24     55.75 o
  -2  -3   2     2166.75     2060.04     24.57 o
  -1  -3   2      861.05      878.43     11.66 o
   0  -3   2      818.78      718.72      9.44 o
   1  -3   2     1358.72     1149.89     13.74 o
   2  -3   2     1341.77     1323.30     15.74 o
   3  -3   2     1445.88     1301.78     15.92 o
   4  -3   2     1447.01     1431.97     17.67 o
   5  -3   2      212.57      201.50      5.30 o
   6  -3   2      718.20      745.03     15.06 o
   7  -3   2      673.46      662.64     19.00 o
   8  -3   2        0.40        0.16      5.77 o
   9  -3   2     1373.94     1372.66     80.56 o
  10  -3   2      289.67      252.79     25.60 o
 -12  -2   2      139.76      170.15     25.10 o
 -11  -2   2     1368.73     1361.06     27.77 o
 -10  -2   2     2019.36     2015.11     36.91 o
  -9  -2   2      149.07      130.70      7.35 o
  -8  -2   2     2872.45     2814.45     46.94 o
  -7  -2   2      428.33      459.81     10.52 o
  -6  -2   2      265.74      258.51      6.98 o
  -5  -2   2     5202.95     5564.16     63.63 o
  -4  -2   2     1014.08     1014.18     12.59 o
  -3  -2   2     4952.54     5098.59     54.22 o
  -2  -2   2     9322.39     9506.54    125.06 o
  -1  -2   2      859.30      908.18     10.98 o
   0  -2   2      497.12      525.21      7.52 o
   1  -2   2     2473.65     2498.89     26.60 o
   2  -2   2       75.99       81.90      2.90 o
   3  -2   2     1281.17     1183.22     14.20 o
   4  -2   2     4566.68     4721.09     49.96 o
   5  -2   2      195.30      215.34      5.86 o
   6  -2   2     3134.52     3124.87     45.13 o
   7  -2   2       31.31       26.23      4.18 o
   8  -2   2      824.93      820.06     18.66 o
   9  -2   2     1609.10     1683.38    106.66 o
  10  -2   2       11.20        0.50      7.03 o
 -11  -1   2      916.18      901.94     35.39 o
 -10  -1   2      593.14      653.33     21.44 o
  -9  -1   2       65.68       87.23      5.86 o
  -8  -1   2     1710.19     1705.20     25.62 o
  -7  -1   2      307.11      299.69      7.75 o
  -6  -1   2      659.35      669.65     10.94 o
  -5  -1   2     1418.12     1444.83     17.48 o
  -4  -1   2      927.94     1031.67     12.78 o
  -3  -1   2    12584.06    13248.85    137.92 o
  -2  -1   2     6101.90     6468.50     68.00 o
  -1  -1   2      877.62      898.96     11.52 o
   0  -1   2     6937.03     6779.42     73.77 o
   1  -1   2      178.93      217.21      4.35 o
   2  -1   2     2525.29     2486.56     26.53 o
   3  -1   2     7835.01     7532.56     76.83 o
   4  -1   2     3446.33     3565.04     40.33 o
   5  -1   2        7.70        1.37      1.33 o
   6  -1   2     1606.38     1616.99     22.55 o
   7  -1   2       89.46      103.21      6.17 o
   8  -1   2      454.97      498.89     13.30 o
   9  -1   2     1440.05     1513.83     29.94 o
  10  -1   2        6.89       13.28      5.78 o
  11  -1   2     1030.85     1051.02     42.66 o
 -11   0   2      990.48      942.10     40.66 o
 -10   0   2      434.57      460.76     25.60 o
  -9   0   2     2049.32     2009.09     30.42 o
  -8   0   2     1178.74     1202.60     19.83 o
  -7   0   2       24.29       33.34      4.18 o
  -6   0   2     1780.05     1793.83     23.36 o
  -5   0   2     4132.87     4237.72     49.51 o
  -4   0   2      417.45      481.95      6.82 o
  -3   0   2      669.82      621.71      7.38 o
  -2   0   2     2730.53     2766.36     27.91 o
  -1   0   2     1550.79     1592.52     16.33 o
   0   0   2    12491.88    11875.69    123.03 o
   1   0   2     3414.42     3379.87     40.62 o
   2   0   2     4113.78     4119.51     55.28 o
   3   0   2     2318.15     2254.51     24.31 o
   4   0   2      148.62      179.77      3.80 o
   5   0   2       71.68       41.56      2.22 o
   6   0   2     3107.46     3112.32     43.12 o
   7   0   2        7.21       10.17      4.42 o
   8   0   2     2521.17     2469.67     46.90 o
   9   0   2      320.33      337.63     16.81 o
  10   0   2        4.90        3.05      3.36 o
  11   0   2      905.50      951.17     22.00 o
 -11   1   2      782.03      799.05     38.65 o
 -10   1   2       60.03       72.46      9.16 o
  -9   1   2      938.14      954.56     42.16 o
  -8   1   2      757.75      760.10     16.14 o
  -7   1   2       98.23       88.21      5.51 o
  -6   1   2     4802.19     4941.79     58.17 o
  -5   1   2     3366.50     3543.30     39.18 o
  -4   1   2     1560.47     1602.67     18.85 o
  -3   1   2     2461.75     2382.29     26.29 o
  -2   1   2     3480.34     3757.77     37.62 o
  -1   1   2    19939.62    20288.77    210.55 o
   0   1   2     4520.54     4565.70     49.59 o
   1   1   2      154.42      154.25      3.98 o
   2   1   2     3883.44     3930.50     46.71 o
   3   1   2     1135.71     1164.69     14.84 o
   4   1   2      775.29      853.41     11.67 o
   5   1   2     4625.48     4933.31     59.75 o
   6   1   2     4183.25     4457.45     89.69 o
   7   1   2       10.58       11.47      2.48 o
   8   1   2     2475.00     2518.02     42.34 o
   9   1   2      972.87      967.87     20.16 o
  10   1   2       74.64       72.97      5.50 o
  11   1   2      802.37      891.68     46.56 o
  12   1   2       86.69      101.12     16.39 o
 -10   2   2       99.35       95.47     10.85 o
  -9   2   2     1243.23     1171.95     35.66 o
  -8   2   2      833.56      874.40     22.49 o
  -7   2   2     1613.29     1593.56     26.92 o
  -6   2   2     1741.52     1767.30     23.71 o
  -5   2   2      215.55      232.55      5.40 o
  -4   2   2      191.48      176.60      4.24 o
  -3   2   2     4660.33     4774.32     47.82 o
  -2   2   2     4137.12     4524.97     44.89 o
  -1   2   2      730.69      660.83      8.72 o
   0   2   2    13377.75    13029.74    152.90 o
   1   2   2      136.93      128.12      4.44 o
   2   2   2     3562.75     3577.71     77.12 o
   3   2   2     1230.04     1207.99     15.58 o
   4   2   2      444.24      482.46      7.80 o
   5   2   2     4663.98     4741.79    105.21 o
   6   2   2      761.29      791.54     32.54 o
   7   2   2      840.79      846.68     22.84 o
   8   2   2     1678.82     1723.08     36.08 o
   9   2   2      213.51      210.93     10.57 o
  10   2   2      660.57      671.86     20.32 o
  11   2   2     1166.59     1199.01     31.15 o
  12   2   2       65.96       76.43      9.28 o
 -10   3   2      151.69      143.86     21.58 o
  -9   3   2      862.85      855.70     29.45 o
  -8   3   2      469.47      434.57     18.99 o
  -7   3   2      792.28      790.75     20.77 o
  -6   3   2      281.20      281.22      9.47 o
  -5   3   2       38.33       42.06      2.75 o
  -4   3   2     1757.29     1841.08     20.62 o
  -3   3   2     3467.03     3464.55     38.06 o
  -2   3   2      192.41      172.01      3.73 o
  -1   3   2     7176.79     7143.70     78.63 o
   0   3   2     2579.88     2522.50     31.20 o
   1   3   2     2325.96     2279.47     31.40 o
   2   3   2     7621.19     7546.20    135.66 o
   3   3   2      698.52      664.78     12.48 o
   4   3   2     1586.03     1752.60     23.70 o
   5   3   2     8327.99     8925.04    117.36 o
   6   3   2     3300.89     3685.79     65.55 o
   7   3   2      916.24      894.78     20.43 o
   8   3   2     1701.34     1681.11     34.97 o
   9   3   2       62.08       61.38      6.24 o
  10   3   2      728.34      717.23     20.75 o
  11   3   2     2140.28     2162.28     47.15 o
  12   3   2       11.63        4.48      4.64 o
  -9   4   2      577.86      569.15     23.60 o
  -8   4   2      106.23      111.97     11.14 o
  -7   4   2     2395.59     2420.74     49.25 o
  -6   4   2     1983.93     2022.93     41.53 o
  -5   4   2     3674.59     3647.20     53.78 o
  -4   4   2      211.13      201.19      5.62 o
  -3   4   2      699.03      699.44     11.31 o
  -2   4   2        0.40        3.76      1.03 o
  -1   4   2     7197.07     7265.95     75.21 o
   0   4   2     3064.64     3167.78     43.03 o
   1   4   2     1715.44     1610.01     18.87 o
   2   4   2      559.72      542.98     11.89 o
   3   4   2     1484.87     1524.51     21.86 o
   4   4   2     1687.98     1620.72     22.99 o
   5   4   2     4977.30     5034.65     67.11 o
   6   4   2        0.24        0.99      1.52 o
   7   4   2     3626.91     3506.39     63.78 o
   8   4   2       88.41       93.72      6.59 o
   9   4   2        2.16        5.65      3.41 o
  10   4   2     1138.89     1194.53     28.96 o
  11   4   2      739.73      754.56     19.04 o
  12   4   2       97.10       98.96      9.08 o
  -9   5   2      545.54      540.17     45.67 o
  -8   5   2      123.46      103.16     11.36 o
  -7   5   2     1031.99     1014.90     32.30 o
  -6   5   2      445.38      442.83     15.05 o
  -5   5   2      667.55      681.05     14.25 o
  -4   5   2     1129.99     1113.83     25.00 o
  -3   5   2      784.59      857.17     15.28 o
  -2   5   2      291.12      341.02      6.37 o
  -1   5   2     4250.52     4296.94     52.40 o
   0   5   2      444.55      436.59      8.29 o
   1   5   2     2398.81     2439.82     33.48 o
   2   5   2     7301.51     7528.13     82.54 o
   3   5   2       99.25       88.07      3.37 o
   4   5   2     2524.63     2491.04     35.37 o
   5   5   2     2342.12     2436.35     30.32 o
   6   5   2      186.79      197.52      4.69 o
   7   5   2     2287.91     2399.42     38.68 o
   8   5   2     3853.68     3890.92     61.00 o
   9   5   2      632.09      636.32     14.99 o
  10   5   2     1629.43     1648.18     31.11 o
  11   5   2      228.81      232.89     15.14 o
  12   5   2      439.12      466.20     17.71 o
  -8   6   2        0.37       -5.85      5.85 o
  -7   6   2      392.01      398.47     18.80 o
  -6   6   2       48.15       58.01      6.83 o
  -5   6   2     1391.78     1432.60     24.75 o
  -4   6   2     1165.10     1184.60     20.81 o
  -3   6   2        1.20        3.64      2.49 o
  -2   6   2       42.27       30.25      2.86 o
  -1   6   2     1837.17     1851.86     24.53 o
   0   6   2       45.48       71.57      3.40 o
   1   6   2     2924.60     2977.02     73.29 o
   2   6   2     3688.88     3799.08     68.68 o
   3   6   2      464.97      522.48      8.49 o
   4   6   2     5863.01     6014.46     66.79 o
   5   6   2     2087.36     2126.82     27.95 o
   6   6   2     1022.96     1081.25     15.29 o
   7   6   2     2064.54     2107.77     41.24 o
   8   6   2       75.64       78.64      5.82 o
   9   6   2      701.39      743.25     19.33 o
  10   6   2     1848.37     1911.87     40.53 o
  11   6   2      299.42      298.65     13.12 o
  12   6   2      630.36      655.00     36.08 o
  -7   7   2      612.64      611.34     33.13 o
  -6   7   2       45.25       43.81      9.03 o
  -5   7   2      549.87      565.57     13.72 o
  -4   7   2      403.48      402.68     11.85 o
  -3   7   2       27.71       29.27      4.03 o
  -2   7   2      635.30      677.85     14.58 o
  -1   7   2     1771.02     1772.67     33.76 o
   0   7   2      304.30      330.89     12.27 o
   1   7   2     3000.72     3126.43     49.45 o
   2   7   2     1963.02     2022.26     32.63 o
   3   7   2      141.89      135.31      4.19 o
   4   7   2     3667.60     3888.47     63.29 o
   5   7   2      470.58      475.69      8.10 o
   6   7   2     1016.03     1047.95     17.07 o
   7   7   2     1111.23     1125.14     28.90 o
   8   7   2       78.80       71.00      6.56 o
   9   7   2      445.56      435.79     13.78 o
  10   7   2     1482.90     1423.48     31.99 o
  11   7   2       14.57        2.11      4.16 o
  12   7   2      499.50      519.42     18.22 o
  -6   8   2       23.90       12.55      8.53 o
  -5   8   2      269.98      270.07     18.32 o
  -4   8   2      367.91      379.93     11.85 o
  -3   8   2      245.56      248.20      9.33 o
  -2   8   2     1111.47     1056.89     20.49 o
  -1   8   2       25.64       28.85      4.76 o
   0   8   2       24.41       18.47      7.12 o
   1   8   2     1882.41     1910.36     36.83 o
   2   8   2     1340.15     1255.27     22.92 o
   3   8   2      182.95      192.28      6.81 o
   4   8   2     3524.61     3463.91     54.65 o
   5   8   2       60.10       72.62      4.93 o
   6   8   2     4409.48     4040.02     72.37 o
   7   8   2     3329.93     3516.52     64.41 o
   8   8   2       26.13       23.61      4.64 o
   9   8   2     1591.30     1632.64     34.56 o
  10   8   2      113.14      126.60     11.80 o
  11   8   2      406.18      403.11     14.84 o
  12   8   2      739.88      829.32     39.08 o
  -5   9   2      596.61      646.97     29.61 o
  -4   9   2       87.17       88.38      6.65 o
  -3   9   2      259.96      281.90     11.30 o
  -2   9   2      355.66      383.81     21.85 o
  -1   9   2      206.35      171.38     15.92 o
   0   9   2      203.80      191.86     17.78 o
   1   9   2     2849.10     2701.19     50.64 o
   2   9   2       14.82        8.97      3.47 o
   3   9   2     1253.88     1286.17     30.57 o
   4   9   2     1059.64     1140.42     21.89 o
   5   9   2      140.16      148.97      8.48 o
   6   9   2     1310.66     1332.42     35.29 o
   7   9   2     2427.93     2406.10     46.38 o
   8   9   2       74.08      100.04      6.92 o
   9   9   2      928.48      914.92     36.18 o
  10   9   2      100.50       86.78      7.49 o
  11   9   2      157.04      145.81      8.22 o
  12   9   2      974.87     1017.11     22.82 o
  -4  10   2      233.40      232.96     17.75 o
  -3  10   2      339.75      330.64     17.89 o
  -2  10   2      418.60      442.09     17.13 o
  -1  10   2      121.45      109.11      8.85 o
   0  10   2       44.00       54.94     15.33 o
   1  10   2      368.86      382.95     13.32 o
   2  10   2      109.36      115.00      9.95 o
   3  10   2     3389.10     3397.86     62.03 o
   4  10   2      791.13      755.25     26.15 o
   5  10   2       12.88       11.22      3.81 o
   6  10   2     1249.47     1153.86     25.76 o
   7  10   2      217.14      240.29      9.92 o
   8  10   2      719.82      703.24     18.59 o
   9  10   2     1784.11     1848.04     43.07 o
  10  10   2        0.32        0.20      3.97 o
  11  10   2      363.98      381.12     14.47 o
  -2  11   2      204.27      244.57     14.01 o
  -1  11   2       10.57       14.00      5.08 o
   0  11   2      114.11      116.38      9.16 o
   1  11   2      640.89      595.54     31.17 o
   2  11   2      204.49      192.02     10.65 o
   3  11   2     1685.49     1669.43     35.17 o
   4  11   2      340.26      349.65     20.27 o
   5  11   2      412.08      450.69     16.15 o
   6  11   2     1585.48     1561.19     33.55 o
   7  11   2      271.91      263.30     11.78 o
   8  11   2     1275.29     1174.35     30.55 o
   9  11   2      787.11      781.73     21.20 o
  10  11   2        3.67        5.26      8.58 o
  -1  12   2        0.33       -4.52      4.52 o
   0  12   2      556.65      618.24     20.06 o
   1  12   2      290.85      262.82     13.71 o
   2  12   2       34.25       36.42      6.11 o
   3  12   2      444.60      443.74     15.23 o
   4  12   2      278.86      267.98     11.78 o
   5  12   2      334.94      308.88     14.02 o
   6  12   2     1299.23     1227.42     34.88 o
   7  12   2       64.23       65.26      6.96 o
   8  12   2     1260.09     1107.35     27.09 o
   9  12   2      445.89      504.42     17.75 o
   2  13   2      361.49      359.18     15.00 o
   3  13   2      492.75      496.04     17.29 o
   4  13   2       11.63       22.47      6.20 o
   5  13   2      591.51      627.03     21.81 o
   6  13   2      249.99      232.50     13.28 o
   7  13   2      132.18      131.22     10.82 o
  -6 -12   3      337.11      353.54     16.50 o
  -5 -12   3      256.36      228.61     29.40 o
  -4 -12   3        4.70       -2.92      5.78 o
  -3 -12   3      578.37      502.85     22.00 o
  -2 -12   3      106.91      105.35     31.37 o
  -8 -11   3      343.76      334.90     15.70 o
  -7 -11   3        7.26        4.16      5.21 o
  -6 -11   3      399.71      412.81     16.54 o
  -5 -11   3      459.83      473.39     22.22 o
  -4 -11   3       21.79       12.20      5.79 o
  -3 -11   3     1002.06     1038.28     46.93 o
  -2 -11   3       16.68       20.92      6.72 o
  -1 -11   3      279.47      307.16     16.86 o
   0 -11   3      733.58      755.98     31.87 o
   1 -11   3       13.88        2.09     13.55 o
 -10 -10   3       45.16       40.66     17.57 o
  -9 -10   3      675.49      628.45     20.87 o
  -8 -10   3      298.22      309.74     14.47 o
  -7 -10   3      272.52      273.58     13.25 o
  -6 -10   3     1542.34     1496.63     35.32 o
  -5 -10   3      469.66      404.07     15.37 o
  -4 -10   3      449.82      426.44     16.13 o
  -3 -10   3      103.79      105.56      9.86 o
  -2 -10   3      309.97      332.01     14.45 o
  -1 -10   3      514.73      533.82     43.16 o
   0 -10   3     1344.51     1375.34     39.54 o
   1 -10   3        0.15        2.71      3.61 o
   2 -10   3     1345.04     1412.39     38.46 o
   3 -10   3      125.02      135.52     14.05 o
 -10  -9   3      182.40      195.97     19.11 o
  -9  -9   3      567.14      556.26     18.84 o
  -8  -9   3      325.85      319.07     13.69 o
  -7  -9   3      169.06      167.05     10.76 o
  -6  -9   3     1383.13     1379.57     32.33 o
  -5  -9   3       26.04       27.45      5.86 o
  -4  -9   3      800.62      835.96     22.58 o
  -3  -9   3      607.16      590.00     18.28 o
  -2  -9   3       47.24       56.10      6.85 o
  -1  -9   3      322.53      325.00     20.76 o
   0  -9   3      555.92      535.46     14.96 o
   1  -9   3       51.77       49.66      5.78 o
   2  -9   3     1144.31     1154.61     24.03 o
   3  -9   3      169.80      169.65     16.06 o
   4  -9   3      231.48      225.86     18.07 o
 -11  -8   3       64.20       63.81      8.50 o
 -10  -8   3     1343.57     1325.15     33.20 o
  -9  -8   3      701.30      712.07     21.42 o
  -8  -8   3      143.17      118.67     10.24 o
  -7  -8   3      607.95      595.51     18.08 o
  -6  -8   3      996.66      988.79     27.53 o
  -5  -8   3       30.21       30.47      5.26 o
  -4  -8   3     3026.94     2929.02     50.35 o
  -3  -8   3     1090.38     1047.70     22.56 o
  -2  -8   3       43.16       26.26      5.14 o
  -1  -8   3      975.96      935.88     21.03 o
   0  -8   3     1038.18     1020.10     20.90 o
   1  -8   3      177.24      190.33      8.40 o
   2  -8   3      605.75      605.27     15.19 o
   3  -8   3        0.42       -3.47      3.49 o
   4  -8   3      314.37      319.11     13.71 o
   5  -8   3      637.17      667.78     25.64 o
   6  -8   3      103.15       93.86     11.29 o
 -11  -7   3       21.22       24.70      6.36 o
 -10  -7   3     1015.58      957.84     39.79 o
  -9  -7   3      823.28      819.21     22.91 o
  -8  -7   3       96.14       86.55      7.83 o
  -7  -7   3      402.24      366.31     13.21 o
  -6  -7   3     1355.39     1399.71     27.28 o
  -5  -7   3      558.70      554.79     14.09 o
  -4  -7   3     1820.97     1850.00     33.51 o
  -3  -7   3      605.27      571.44     14.41 o
  -2  -7   3      156.49      162.94      6.14 o
  -1  -7   3     1773.26     1726.82     28.00 o
   0  -7   3      243.62      231.27      7.11 o
   1  -7   3     1324.30     1285.25     22.90 o
   2  -7   3     1190.23     1197.68     21.08 o
   3  -7   3        6.43        3.02      3.01 o
   4  -7   3     2061.56     2054.84     43.84 o
   5  -7   3      595.61      612.12     25.10 o
   6  -7   3      106.56      109.54     11.65 o
   7  -7   3      948.28      963.26     33.36 o
 -11  -6   3      131.18      115.77     10.22 o
 -10  -6   3      355.62      349.13     14.62 o
  -9  -6   3      621.44      632.98     19.33 o
  -8  -6   3      515.40      501.87     16.23 o
  -7  -6   3     2179.94     2110.65     43.25 o
  -6  -6   3       63.88       67.00      5.19 o
  -5  -6   3     1544.44     1625.42     29.67 o
  -4  -6   3     2010.80     1980.10     34.60 o
  -3  -6   3     1168.12     1171.23     21.50 o
  -2  -6   3      751.21      672.92     11.83 o
  -1  -6   3     2879.89     2925.28     39.22 o
   0  -6   3       27.43       33.01      3.34 o
   1  -6   3     1140.48     1060.82     17.10 o
   2  -6   3     3050.53     3079.91     41.24 o
   3  -6   3      358.88      364.26     11.16 o
   4  -6   3      332.00      327.92      9.66 o
   5  -6   3      539.68      534.26     20.94 o
   6  -6   3      386.13      374.40     39.90 o
   7  -6   3      753.01      779.61     28.21 o
   8  -6   3      210.16      200.77     22.08 o
 -12  -5   3      595.97      606.32     45.17 o
 -11  -5   3      223.70      249.86     14.65 o
 -10  -5   3     1316.20     1331.58     32.78 o
  -9  -5   3      157.58      162.13     10.41 o
  -8  -5   3      159.74      147.79     10.46 o
  -7  -5   3     1482.77     1534.42     33.16 o
  -6  -5   3      228.79      215.51      7.96 o
  -5  -5   3     1208.23     1205.01     19.45 o
  -4  -5   3     4462.49     4655.98     80.91 o
  -3  -5   3      217.91      243.47      7.29 o
  -2  -5   3     2024.57     1988.85     30.64 o
  -1  -5   3     2062.79     2046.17     27.57 o
   0  -5   3      283.96      264.71      6.15 o
   1  -5   3     4488.29     4538.91     52.69 o
   2  -5   3      643.87      641.25     15.87 o
   3  -5   3      234.65      223.89      6.70 o
   4  -5   3      735.69      732.81     12.59 o
   5  -5   3      206.95      212.09     10.77 o
   6  -5   3      705.48      656.80     23.78 o
   7  -5   3     1245.13     1212.95     36.91 o
   8  -5   3       87.69       90.52     10.99 o
 -12  -4   3      368.74      353.41     16.24 o
 -11  -4   3      256.25      286.64     12.74 o
 -10  -4   3     1166.11     1175.16     25.27 o
  -9  -4   3      172.93      168.50      8.92 o
  -8  -4   3     1898.28     1898.25     30.06 o
  -7  -4   3     1394.58     1437.89     26.02 o
  -6  -4   3      243.13      283.89      6.67 o
  -5  -4   3     1389.70     1485.26     24.74 o
  -4  -4   3      240.40      208.97      5.24 o
  -3  -4   3      908.26     1044.27     23.57 o
  -2  -4   3     5550.05     5510.53     63.09 o
  -1  -4   3     3035.35     3030.87     39.34 o
   0  -4   3        5.06        1.54      1.46 o
   1  -4   3     4663.65     4649.84     49.33 o
   2  -4   3     1168.56     1237.99     16.70 o
   3  -4   3     1200.19     1136.57     14.91 o
   4  -4   3     3552.49     3522.23     39.43 o
   5  -4   3       10.24       12.84      3.62 o
   6  -4   3      224.28      201.61     15.31 o
   7  -4   3      682.94      631.38     28.11 o
   8  -4   3       17.00       12.32      6.27 o
   9  -4   3      554.29      567.45     37.39 o
 -11  -3   3      273.38      286.75     12.82 o
 -10  -3   3     1517.44     1490.96     25.71 o
  -9  -3   3       31.79       28.64      3.73 o
  -8  -3   3     2040.16     2074.80     32.05 o
  -7  -3   3      681.22      672.22     18.08 o
  -6  -3   3        0.47       -0.49      1.61 o
  -5  -3   3      223.98      220.39      5.24 o
  -4  -3   3     2454.05     2538.46     30.71 o
  -3  -3   3      577.51      516.10      8.02 o
  -2  -3   3    12486.03    12836.16    142.44 o
  -1  -3   3       37.07       31.56      2.77 o
   0  -3   3     1936.63     1827.71     20.90 o
   1  -3   3     5667.96     5757.69     64.02 o
   2  -3   3     3258.50     3265.29     35.31 o
   3  -3   3     4165.44     4186.17     44.85 o
   4  -3   3     4224.44     4198.37     45.43 o
   5  -3   3        3.50        3.44      1.76 o
   6  -3   3     2131.56     2147.19     33.51 o
   7  -3   3      878.28      944.49     24.02 o
   8  -3   3       21.53       28.91      7.28 o
   9  -3   3      800.71      785.72     27.57 o
  10  -3   3      107.79       86.42     10.63 o
 -11  -2   3      647.05      634.70     15.20 o
 -10  -2   3      950.69      969.31     21.71 o
  -9  -2   3      113.32      122.84      7.43 o
  -8  -2   3     3186.87     3015.40     50.31 o
  -7  -2   3      255.73      284.40      8.24 o
  -6  -2   3      670.97      658.33      9.59 o
  -5  -2   3     2460.31     2505.60     26.78 o
  -4  -2   3      354.56      345.92      5.95 o
  -3  -2   3     2752.94     2878.30     31.94 o
  -2  -2   3     4560.18     4534.00     51.23 o
  -1  -2   3     1790.16     1908.85     24.07 o
   0  -2   3      440.48      393.18      7.30 o
   1  -2   3     6551.54     6705.15     91.68 o
   2  -2   3       53.08       76.71      2.71 o
   3  -2   3     6694.78     6819.64     70.47 o
   4  -2   3      973.68     1031.98     13.94 o
   5  -2   3      668.01      707.30     10.98 o
   6  -2   3      666.12      709.84     14.11 o
   7  -2   3      456.36      467.28     14.36 o
   8  -2   3       81.43       85.04      6.47 o
   9  -2   3     1409.63     1405.06     61.23 o
  10  -2   3       84.34       67.76     12.05 o
 -11  -1   3     1142.88     1145.38     45.17 o
 -10  -1   3     1049.59     1110.30     24.48 o
  -9  -1   3      153.28      180.84     10.72 o
  -8  -1   3     2234.63     2286.80     35.98 o
  -7  -1   3      211.74      212.21      7.39 o
  -6  -1   3      928.05      950.16     13.94 o
  -5  -1   3       22.01        9.38      1.49 o
  -4  -1   3      150.07      157.20      3.61 o
  -3  -1   3     3039.56     3062.22     31.45 o
  -2  -1   3     6551.31     6865.77     82.22 o
  -1  -1   3       73.83       63.95      2.26 o
   0  -1   3    16176.07    15803.02    152.99 o
   1  -1   3     1314.13     1489.60     17.81 o
   2  -1   3      557.02      556.52      8.10 o
   3  -1   3    18031.31    18842.26    200.22 o
   4  -1   3     6027.60     6024.22     81.68 o
   5  -1   3      460.60      498.33      8.15 o
   6  -1   3     3327.92     3398.81     48.04 o
   7  -1   3      743.00      779.64     23.33 o
   8  -1   3      547.85      553.44     14.11 o
   9  -1   3     1439.98     1508.92     33.04 o
  10  -1   3        2.84       -2.46      3.66 o
  11  -1   3      296.73      296.13     19.07 o
 -11   0   3      800.38      804.07     37.14 o
 -10   0   3      342.39      340.78     36.64 o
  -9   0   3     1356.75     1308.38     27.79 o
  -8   0   3     1512.18     1541.71     24.17 o
  -7   0   3        6.38        4.39      2.47 o
  -6   0   3     2587.73     2696.72     31.33 o
  -5   0   3     4734.46     4982.66     50.49 o
  -4   0   3      397.12      497.10      7.13 o
  -3   0   3     6202.41     6278.94     58.64 o
  -2   0   3     2624.02     2735.43     28.00 o
  -1   0   3      997.10     1003.79     11.12 o
   0   0   3      971.01      934.75     11.90 o
   1   0   3    12596.85    12394.53    135.52 o
   2   0   3     2740.94     2731.14     31.09 o
   3   0   3    18822.13    19555.47    213.25 o
   4   0   3       25.56       23.60      1.86 o
   5   0   3     3616.39     3714.83     46.14 o
   6   0   3      877.85      872.32     16.54 o
   7   0   3      105.29       95.21      5.55 o
   8   0   3     2221.56     2191.83     42.36 o
   9   0   3      938.71      974.97     23.02 o
  10   0   3      144.42      162.56     18.76 o
  11   0   3     1010.85      994.91     22.13 o
 -11   1   3     1307.16     1294.48     39.99 o
 -10   1   3      130.00      144.92     27.10 o
  -9   1   3      795.24      817.57     27.49 o
  -8   1   3      399.09      393.37     11.11 o
  -7   1   3       42.12       40.04      3.82 o
  -6   1   3     1905.89     1892.56     24.98 o
  -5   1   3     1473.99     1445.89     16.97 o
  -4   1   3      136.96      154.95      3.85 o
  -3   1   3       13.24       61.02      2.26 o
  -2   1   3      522.59      591.18      7.39 o
  -1   1   3     1497.73     1561.03     24.09 o
   0   1   3     7265.96     7027.98     81.94 o
   1   1   3     1215.24     1139.02     15.86 o
   2   1   3     8265.10     8142.45    119.47 o
   3   1   3     3635.75     3702.40     49.16 o
   4   1   3      224.88      235.58      4.11 o
   5   1   3     7798.97     8481.02    101.88 o
   6   1   3     2760.51     2840.62     35.90 o
   7   1   3      120.13      117.44      5.89 o
   8   1   3     1887.51     1898.65     57.71 o
   9   1   3     2128.05     2041.19     39.35 o
  10   1   3        4.83        1.23      4.15 o
  11   1   3      374.09      371.45     15.87 o
  12   1   3       27.89       24.44      7.10 o
 -10   2   3       48.75       39.86      8.33 o
  -9   2   3      586.68      591.53     23.04 o
  -8   2   3      758.88      771.46     26.03 o
  -7   2   3      406.79      433.62     15.84 o
  -6   2   3     4416.60     4550.88     54.22 o
  -5   2   3     2751.04     2810.64     32.15 o
  -4   2   3     3751.57     3824.49     41.80 o
  -3   2   3     7074.04     7213.00     75.51 o
  -2   2   3        0.62        1.78      1.14 o
  -1   2   3     5723.85     5645.96     59.85 o
   0   2   3     5150.26     5088.63     60.72 o
   1   2   3      701.95      665.32     10.02 o
   2   2   3      882.17      815.97     15.75 o
   3   2   3     2029.18     2202.79     24.50 o
   4   2   3       27.08       37.64      1.86 o
   5   2   3     6213.17     6549.35     85.98 o
   6   2   3      875.75      945.59     19.27 o
   7   2   3     1686.62     1668.20     59.73 o
   8   2   3     2454.01     2490.03     56.02 o
   9   2   3      657.92      624.70     20.66 o
  10   2   3      442.48      443.71     28.04 o
  11   2   3     1085.15     1080.42     29.03 o
  12   2   3        0.98       -1.84      8.56 o
 -10   3   3      100.85      100.00     11.70 o
  -9   3   3     2181.10     2092.42    114.69 o
  -8   3   3      242.30      246.75     16.84 o
  -7   3   3      507.47      511.88     16.02 o
  -6   3   3      398.55      394.77     14.56 o
  -5   3   3       38.73       33.32      2.72 o
  -4   3   3      846.64      848.45     11.55 o
  -3   3   3     2268.68     2177.09     23.46 o
  -2   3   3     1013.11     1062.80     15.67 o
  -1   3   3     2958.99     2914.05     29.30 o
   0   3   3     4148.79     4008.24     57.01 o
   1   3   3      136.38      115.82      3.05 o
   2   3   3     6159.64     6043.38    107.20 o
   3   3   3     2276.36     2290.57     42.32 o
   4   3   3     3986.30     4483.50     60.64 o
   5   3   3     8952.42     9652.71    112.94 o
   6   3   3     1217.11     1262.86     26.50 o
   7   3   3     2925.09     3066.24     65.07 o
   8   3   3     1094.35     1116.72     26.37 o
   9   3   3       14.78       11.70      3.93 o
  10   3   3      793.60      781.02     21.75 o
  11   3   3     1972.46     1986.63     44.22 o
  12   3   3        2.97       -0.94      6.14 o
  -9   4   3      584.83      553.99     23.42 o
  -8   4   3      162.95      152.06     12.76 o
  -7   4   3      384.49      400.16     19.20 o
  -6   4   3     3442.60     3495.13     66.45 o
  -5   4   3      202.02      203.13      7.92 o
  -4   4   3     1745.35     1758.75     25.01 o
  -3   4   3     1468.92     1457.59     19.48 o
  -2   4   3        4.03        5.80      1.58 o
  -1   4   3     3132.63     3046.60     32.96 o
   0   4   3     9349.11     9700.63    124.37 o
   1   4   3      342.80      378.74      5.57 o
   2   4   3      486.39      396.52     10.62 o
   3   4   3      702.31      695.85     30.37 o
   4   4   3       13.06        2.89      1.20 o
   5   4   3     8660.23     9409.06    122.71 o
   6   4   3      759.65      838.32     12.19 o
   7   4   3     4935.52     4815.86     84.90 o
   8   4   3      301.74      307.91     10.73 o
   9   4   3      358.97      357.74     14.05 o
  10   4   3     1164.57     1187.53     32.18 o
  11   4   3     1119.32     1118.10     28.58 o
  12   4   3        7.25       -3.74      3.74 o
  -8   5   3       50.23       50.16      8.85 o
  -7   5   3     1279.28     1254.45     30.23 o
  -6   5   3      529.29      528.76     17.45 o
  -5   5   3        4.40        5.96      2.92 o
  -4   5   3     2263.58     2302.47     34.54 o
  -3   5   3      741.28      738.79     13.81 o
  -2   5   3     1677.28     1675.69     25.01 o
  -1   5   3     6088.41     6155.33     69.23 o
   0   5   3      102.52       90.75      3.92 o
   1   5   3     2148.82     2126.71     24.84 o
   2   5   3     3167.53     3190.77     44.23 o
   3   5   3      353.90      318.63     13.98 o
   4   5   3     1832.05     1813.01     30.33 o
   5   5   3     3299.13     3259.48     50.95 o
   6   5   3      536.30      580.61     12.14 o
   7   5   3     1408.02     1532.28     30.42 o
   8   5   3     2132.86     2084.15     40.72 o
   9   5   3      399.66      432.83     14.71 o
  10   5   3     1247.72     1231.21     28.93 o
  11   5   3      284.67      279.03     10.71 o
  12   5   3      826.97      845.53     21.02 o
  -8   6   3        3.08        2.32      6.72 o
  -7   6   3      710.43      738.51     53.96 o
  -6   6   3      348.14      374.44     14.33 o
  -5   6   3      231.28      236.22      8.42 o
  -4   6   3     2747.49     2743.43     40.76 o
  -3   6   3     1728.85     1735.15     29.16 o
  -2   6   3      270.39      251.28      6.67 o
  -1   6   3     3104.33     3042.33     42.02 o
   0   6   3      124.70      144.92      8.65 o
   1   6   3     2554.88     2517.10     34.92 o
   2   6   3     2800.99     2823.70     32.59 o
   3   6   3      159.63      182.64      6.97 o
   4   6   3     1984.14     1990.89     29.08 o
   5   6   3     1151.93     1145.92     18.14 o
   6   6   3      323.25      343.03      6.24 o
   7   6   3     2721.55     2681.49     49.52 o
   8   6   3        2.46        5.74      2.97 o
   9   6   3      695.87      713.48     19.49 o
  10   6   3     1938.62     2018.29     42.12 o
  11   6   3      157.12      187.36     11.17 o
  12   6   3      796.71      815.08     33.12 o
  -7   7   3      785.47      787.35     28.13 o
  -6   7   3        3.20        4.26      4.69 o
  -5   7   3      342.85      334.65     11.41 o
  -4   7   3      785.63      802.70     17.98 o
  -3   7   3      341.20      352.96     10.26 o
  -2   7   3     1221.75     1210.24     22.16 o
  -1   7   3     1904.74     1891.61     36.69 o
   0   7   3      575.27      564.70     14.34 o
   1   7   3     3044.78     2949.84     46.53 o
   2   7   3     2691.92     2734.39     39.38 o
   3   7   3       14.38       13.76      2.16 o
   4   7   3     4725.46     4831.06     67.08 o
   5   7   3     3410.91     3551.37     50.52 o
   6   7   3      898.84      947.34     13.52 o
   7   7   3     1722.20     1822.02     35.02 o
   8   7   3       13.56       15.93      3.43 o
   9   7   3      458.35      527.79     15.10 o
  10   7   3     1397.21     1422.56     31.78 o
  11   7   3        4.72        2.93      4.11 o
  12   7   3      458.03      467.75     17.11 o
  -6   8   3        7.53        1.51      8.03 o
  -5   8   3      554.40      556.96     17.64 o
  -4   8   3      917.98      919.20     24.92 o
  -3   8   3      372.73      368.76     10.75 o
  -2   8   3     3031.77     2967.17     56.01 o
  -1   8   3     1115.87     1135.33     25.40 o
   0   8   3      612.27      581.58     15.54 o
   1   8   3     1896.85     1854.00     35.74 o
   2   8   3      302.78      342.23      9.10 o
   3   8   3        1.30        2.01      2.68 o
   4   8   3     1266.16     1301.53     20.06 o
   5   8   3       27.38       27.09      2.51 o
   6   8   3     1040.00     1064.37     21.96 o
   7   8   3     1286.88     1220.75     25.06 o
   8   8   3        0.12        2.38      2.76 o
   9   8   3     1058.06     1036.18     23.79 o
  10   8   3      288.25      312.54     12.03 o
  11   8   3      376.77      408.93     16.12 o
  12   8   3      970.38      965.34     26.13 o
  -5   9   3      461.24      484.51     31.37 o
  -4   9   3      226.61      248.00     12.46 o
  -3   9   3       33.52       32.05      7.23 o
  -2   9   3      896.82      903.16     34.48 o
  -1   9   3      854.61      847.46     25.25 o
   0   9   3     1132.75     1105.40     25.17 o
   1   9   3     3429.07     3383.65     61.41 o
   2   9   3      122.85      108.04      6.85 o
   3   9   3     2173.49     2109.55     35.69 o
   4   9   3     1173.28     1070.34     21.30 o
   5   9   3        1.30       -0.09      2.32 o
   6   9   3     1802.63     1837.53     35.62 o
   7   9   3     3175.87     3147.50     60.58 o
   8   9   3       14.20       20.94      3.97 o
   9   9   3      910.41      892.46     17.89 o
  10   9   3       77.27       90.13      6.16 o
  11   9   3       52.61       56.75      6.69 o
  12   9   3      894.58      971.32     26.14 o
  -4  10   3      253.16      271.44     15.23 o
  -3  10   3      298.14      328.07     14.36 o
  -2  10   3     1516.38     1431.35     33.25 o
  -1  10   3      614.23      586.73     24.37 o
   0  10   3      553.66      528.67     16.22 o
   1  10   3      836.30      789.80     20.13 o
   2  10   3       34.90       33.27      4.87 o
   3  10   3     1985.86     1823.57     36.22 o
   4  10   3      774.50      747.58     18.11 o
   5  10   3       45.01       41.54      5.22 o
   6  10   3      773.54      832.84     19.64 o
   7  10   3       96.18      121.81      7.02 o
   8  10   3      103.15      142.91      8.06 o
   9  10   3     1333.75     1291.62     28.73 o
  10  10   3       52.77       61.03      6.48 o
  11  10   3      668.40      692.90     20.17 o
  -2  11   3      514.76      484.10     17.54 o
  -1  11   3       41.26       46.52      7.77 o
   0  11   3      377.93      357.24     14.23 o
   1  11   3      903.11      943.61     23.85 o
   2  11   3      377.82      368.35     13.10 o
   3  11   3     1813.48     1791.02     36.88 o
   4  11   3      495.42      423.35     13.52 o
   5  11   3      432.70      399.66     12.80 o
   6  11   3      718.36      712.03     19.59 o
   7  11   3      214.72      222.84      9.57 o
   8  11   3      435.23      484.72     17.18 o
   9  11   3      758.93      766.37     34.08 o
  10  11   3       33.69       34.16      5.63 o
  11  11   3      239.94      327.75     37.64 o
  -1  12   3        7.90        4.53      4.98 o
   0  12   3     1187.80     1049.41     27.45 o
   1  12   3      547.42      544.44     17.86 o
   2  12   3      383.27      375.71     14.16 o
   3  12   3      741.65      754.40     21.42 o
   4  12   3        6.62        0.63      4.23 o
   5  12   3      396.46      392.35     13.47 o
   6  12   3      843.03      825.22     23.77 o
   7  12   3       26.48       25.33      6.92 o
   8  12   3     1023.35     1100.30     49.95 o
   9  12   3      383.33      360.54     17.07 o
  10  12   3       31.09       43.67     17.57 o
   2  13   3      816.97      813.23     23.17 o
   3  13   3      725.07      735.63     21.22 o
   4  13   3       11.31        2.22      4.19 o
   5  13   3      451.21      414.75     16.67 o
   6  13   3      394.88      342.10     30.62 o
   7  13   3       66.31       64.25      7.62 o
   8  13   3      484.98      511.20     18.46 o
  -5 -12   4      395.73      492.38     42.16 o
  -4 -12   4       98.20       98.14     14.81 o
  -8 -11   4      585.86      593.66     21.36 o
  -7 -11   4       40.04       56.56      8.48 o
  -6 -11   4      349.66      351.26     16.14 o
  -5 -11   4      355.78      332.94     15.71 o
  -4 -11   4        7.05       -2.16      9.62 o
  -3 -11   4      948.19      956.64     50.94 o
  -2 -11   4      174.80      180.88     14.73 o
  -1 -11   4      409.96      434.63     21.83 o
   0 -11   4      457.14      480.07     22.52 o
  -9 -10   4      640.27      647.75     22.00 o
  -8 -10   4      280.11      266.05     15.07 o
  -7 -10   4      207.77      173.55     12.07 o
  -6 -10   4     1470.52     1429.66     34.99 o
  -5 -10   4      379.88      382.44     15.78 o
  -4 -10   4      346.39      338.21     14.98 o
  -3 -10   4      160.46      184.66     17.17 o
  -2 -10   4      101.21      111.96     10.30 o
  -1 -10   4      264.41      284.30     17.57 o
   0 -10   4      469.17      425.14     13.10 o
   1 -10   4       10.58       11.90      4.54 o
   2 -10   4      594.70      646.97     29.11 o
 -10  -9   4       86.81       74.19      9.39 o
  -9  -9   4      275.33      290.74     14.94 o
  -8  -9   4      265.65      252.77     14.00 o
  -7  -9   4      209.64      222.24     12.87 o
  -6  -9   4     2084.32     1981.08     43.38 o
  -5  -9   4      275.29      262.30     25.48 o
  -4  -9   4      769.74      779.84     31.86 o
  -3  -9   4     1352.82     1372.85     42.26 o
  -2  -9   4        5.76       -1.27      4.60 o
  -1  -9   4      684.31      723.85     18.33 o
   0  -9   4      610.34      618.23     17.27 o
   1  -9   4       28.49       24.98      5.23 o
   2  -9   4      444.85      471.00     19.05 o
   3  -9   4      245.19      256.48     19.07 o
   4  -9   4       51.94       55.74      8.98 o
 -10  -8   4      638.41      638.90     21.37 o
  -9  -8   4      711.23      710.96     22.04 o
  -8  -8   4      121.28      126.38      9.90 o
  -7  -8   4      303.14      293.62     12.82 o
  -6  -8   4      774.47      773.09     28.90 o
  -5  -8   4        0.77        1.25      3.43 o
  -4  -8   4     1971.74     1999.26     42.16 o
  -3  -8   4      629.14      617.22     24.28 o
  -2  -8   4        3.07        4.01      2.78 o
  -1  -8   4     1139.84     1116.17     22.64 o
   0  -8   4     1352.61     1332.57     26.19 o
   1  -8   4      197.25      194.12      9.97 o
   2  -8   4      771.97      793.75     22.97 o
   3  -8   4       20.29       23.38      6.72 o
   4  -8   4      503.63      597.25     23.50 o
   5  -8   4      507.78      582.54     23.75 o
 -11  -7   4        4.34       -2.02      7.21 o
 -10  -7   4      750.77      763.41     23.26 o
  -9  -7   4      976.39      974.80     26.40 o
  -8  -7   4       67.35       67.42      7.29 o
  -7  -7   4      138.94      145.36     12.97 o
  -6  -7   4     1396.00     1358.87     27.18 o
  -5  -7   4      318.53      320.39     14.54 o
  -4  -7   4     2611.84     2466.16     43.46 o
  -3  -7   4      844.07      822.03     15.78 o
  -2  -7   4      335.07      349.68      9.34 o
  -1  -7   4     2139.41     2128.00     33.79 o
   0  -7   4      708.87      725.88     14.98 o
   1  -7   4      502.65      545.78     13.78 o
   2  -7   4      145.85      151.86      8.04 o
   3  -7   4        2.75        1.03      3.83 o
   4  -7   4      106.15      122.85     15.23 o
   5  -7   4      422.80      454.35     27.10 o
   6  -7   4      102.15       94.00     15.56 o
 -11  -6   4       33.87       19.58      6.41 o
 -10  -6   4      509.94      499.09     18.06 o
  -9  -6   4      768.77      760.53     22.32 o
  -8  -6   4       46.47       39.94      6.06 o
  -7  -6   4     2755.81     2562.15     62.26 o
  -6  -6   4      302.61      316.73     10.45 o
  -5  -6   4     1183.92     1178.65     21.27 o
  -4  -6   4     1617.14     1593.56     25.59 o
  -3  -6   4      284.43      291.66      7.31 o
  -2  -6   4      161.77      149.96      6.25 o
  -1  -6   4     2564.16     2523.46     34.96 o
   0  -6   4        0.68        0.60      2.38 o
   1  -6   4     2624.96     2490.43     37.71 o
   2  -6   4     2713.26     2731.45     41.18 o
   3  -6   4        3.23        5.32      2.82 o
   4  -6   4      710.64      750.35     20.76 o
   5  -6   4     1459.66     1488.98     42.06 o
   6  -6   4      741.49      726.11     26.62 o
   7  -6   4      778.02      828.31     29.63 o
 -11  -5   4      175.18      191.36     15.88 o
 -10  -5   4      585.64      620.72     30.61 o
  -9  -5   4      101.72      112.45      9.05 o
  -8  -5   4       32.61       36.30      6.59 o
  -7  -5   4     1182.66     1193.95     22.67 o
  -6  -5   4      269.51      278.07     10.69 o
  -5  -5   4     1331.55     1290.40     22.64 o
  -4  -5   4     4227.28     4241.41     54.59 o
  -3  -5   4       35.83       41.68      3.16 o
  -2  -5   4     1211.83     1205.63     16.92 o
  -1  -5   4     2014.93     2007.79     25.90 o
   0  -5   4        5.71        9.61      2.22 o
   1  -5   4     5863.71     5848.44     72.56 o
   2  -5   4     1485.09     1484.91     22.16 o
   3  -5   4        3.39        2.69      2.41 o
   4  -5   4       22.99       31.17      4.08 o
   5  -5   4      215.47      222.79     20.58 o
   6  -5   4       26.79       28.36      7.10 o
   7  -5   4     1336.98     1346.88     40.10 o
   8  -5   4       92.96       90.96     11.14 o
 -11  -4   4      497.98      475.10     22.31 o
 -10  -4   4     1492.90     1441.25     35.08 o
  -9  -4   4      165.64      177.33     10.21 o
  -8  -4   4      272.87      265.25      9.07 o
  -7  -4   4     2262.95     2240.50     38.35 o
  -6  -4   4      737.55      786.09     13.49 o
  -5  -4   4     1412.20     1337.40     19.85 o
  -4  -4   4      991.69      995.95     19.08 o
  -3  -4   4        8.62       10.98      1.93 o
  -2  -4   4     2602.24     2547.48     31.20 o
  -1  -4   4     2311.04     2262.36     25.97 o
   0  -4   4      357.03      364.43      7.66 o
   1  -4   4     3140.44     3093.14     36.63 o
   2  -4   4      818.26      831.86     13.68 o
   3  -4   4     1384.63     1385.65     18.98 o
   4  -4   4     3159.65     3320.44     37.82 o
   5  -4   4        8.06        6.19      3.61 o
   6  -4   4      650.28      699.41     24.13 o
   7  -4   4      741.88      744.47     28.11 o
   8  -4   4        4.29        5.25      5.78 o
   9  -4   4       91.79       99.10     14.30 o
 -11  -3   4      319.50      355.89     10.60 o
 -10  -3   4     1040.89     1013.92     19.80 o
  -9  -3   4        0.41       -0.40      2.83 o
  -8  -3   4     1677.28     1694.69     31.31 o
  -7  -3   4     2219.31     2234.69     37.26 o
  -6  -3   4        2.89        6.11      3.03 o
  -5  -3   4     2631.49     2718.92     31.40 o
  -4  -3   4      278.67      270.66      5.59 o
  -3  -3   4      726.24      794.51     11.51 o
  -2  -3   4     6548.14     6430.39     64.32 o
  -1  -3   4      193.15      176.68      4.09 o
   0  -3   4     1089.99      989.06     13.65 o
   1  -3   4     3879.51     3661.18     42.02 o
   2  -3   4      895.65      823.46     13.14 o
   3  -3   4     2939.96     3087.61     36.69 o
   4  -3   4     2327.02     2385.47     29.57 o
   5  -3   4        0.45        2.81      2.62 o
   6  -3   4      754.89      839.71     18.41 o
   7  -3   4     1016.12     1047.53     26.04 o
   8  -3   4       39.48       37.83      7.11 o
   9  -3   4      912.51      873.20     29.65 o
  10  -3   4       51.52       56.21     12.05 o
 -11  -2   4      410.90      395.57     28.86 o
 -10  -2   4      620.74      625.89     14.93 o
  -9  -2   4       24.84       24.48      4.02 o
  -8  -2   4     2830.62     2813.70     38.59 o
  -7  -2   4      651.41      659.94     12.47 o
  -6  -2   4       80.09       87.71      3.95 o
  -5  -2   4     2679.99     2603.38     30.02 o
  -4  -2   4     6095.61     6562.74     65.77 o
  -3  -2   4      896.46      889.36     11.06 o
  -2  -2   4     3796.57     3861.71     41.22 o
  -1  -2   4       23.72       31.60      1.89 o
   0  -2   4      804.80      739.01     10.01 o
   1  -2   4     2062.00     1865.96     23.51 o
   2  -2   4     1397.05     1430.43     17.06 o
   3  -2   4     1624.14     1508.06     21.04 o
   4  -2   4     3819.77     3764.30     40.61 o
   5  -2   4      445.75      438.29      9.95 o
   6  -2   4     2625.80     2703.42     40.01 o
   7  -2   4      907.01      934.80     19.78 o
   8  -2   4      131.28      134.85      7.90 o
   9  -2   4     1453.97     1370.74     53.20 o
  10  -2   4       31.00       39.65     10.04 o
 -11  -1   4      776.26      785.50     35.64 o
 -10  -1   4      298.20      328.39     37.39 o
  -9  -1   4      291.55      282.08      8.82 o
  -8  -1   4     1709.71     1735.65     26.29 o
  -7  -1   4      844.73      834.26     14.81 o
  -6  -1   4      445.33      424.16      8.20 o
  -5  -1   4     2412.35     2360.74     25.63 o
  -4  -1   4     1206.00     1294.63     15.16 o
  -3  -1   4     3695.11     3754.07     40.22 o
  -2  -1   4     5333.23     5362.76     53.65 o
  -1  -1   4     2753.73     2982.22     30.66 o
   0  -1   4    10271.09     9940.44     97.24 o
   1  -1   4      736.97      585.59      9.86 o
   2  -1   4     3133.16     3354.72     35.84 o
   3  -1   4     8139.18     8169.20     79.78 o
   4  -1   4      117.04       82.95      4.03 o
   5  -1   4      572.99      568.88     12.53 o
   6  -1   4     1281.25     1314.95     21.42 o
   7  -1   4      250.83      253.51     11.72 o
   8  -1   4      192.40      176.33      9.23 o
   9  -1   4     1491.62     1552.36     33.70 o
  10  -1   4      161.54      127.32      9.05 o
  11  -1   4      463.68      482.84     23.59 o
 -11   0   4      578.36      515.97     29.11 o
 -10   0   4      387.69      347.96     17.14 o
  -9   0   4      800.16      775.99     22.42 o
  -8   0   4     1880.99     1878.09     31.23 o
  -7   0   4        2.34        5.59      2.83 o
  -6   0   4     1021.47     1017.91     16.69 o
  -5   0   4     2673.05     2834.60     28.67 o
  -4   0   4      135.91      146.86      3.63 o
  -3   0   4    12227.84    12988.16    126.96 o
  -2   0   4     7114.07     7419.68     73.23 o
  -1   0   4      610.76      602.49      7.63 o
   0   0   4     2965.47     3162.90     36.81 o
   1   0   4     3986.16     3894.55     45.10 o
   2   0   4      835.36      777.76     10.14 o
   3   0   4     8816.98     8712.22    103.14 o
   4   0   4      605.57      595.82      8.94 o
   5   0   4     1749.37     1775.66     21.99 o
   6   0   4     1222.82     1179.37     19.00 o
   7   0   4      171.78      165.39     11.77 o
   8   0   4     1829.58     1836.47     36.45 o
   9   0   4      935.51      914.67     21.89 o
  10   0   4      230.40      209.38      9.49 o
  11   0   4      780.67      795.09     24.71 o
 -10   1   4       39.62       37.11      8.14 o
  -9   1   4      653.26      624.29     32.37 o
  -8   1   4      536.64      552.27     20.90 o
  -7   1   4        0.07        1.45      3.45 o
  -6   1   4     2275.02     2411.40     36.79 o
  -5   1   4     6693.25     7108.83     75.64 o
  -4   1   4      436.86      521.96      7.75 o
  -3   1   4    10664.11    11593.96    106.89 o
  -2   1   4     2246.60     2430.90     25.40 o
  -1   1   4      747.60      736.98     10.17 o
   0   1   4     2781.92     2744.85     29.77 o
   1   1   4     8068.66     7892.59     86.77 o
   2   1   4     2147.98     2046.26     25.54 o
   3   1   4     4685.99     4508.66     65.76 o
   4   1   4      100.85      117.78      4.02 o
   5   1   4     1333.04     1312.94     16.35 o
   6   1   4     1208.52     1162.85     16.21 o
   7   1   4       22.59       28.71      3.16 o
   8   1   4     2857.95     2866.65     51.69 o
   9   1   4     1952.40     1817.59     45.56 o
  10   1   4      313.79      302.35     15.57 o
  11   1   4     1290.19     1271.60     32.69 o
  12   1   4      259.63      213.82     28.11 o
 -10   2   4       57.63       52.51      9.15 o
  -9   2   4      473.66      433.79     19.51 o
  -8   2   4      116.96      123.50     10.18 o
  -7   2   4      770.39      790.78     25.73 o
  -6   2   4     1074.65     1096.50     18.22 o
  -5   2   4     2027.97     2010.97     23.43 o
  -4   2   4      245.19      208.16      4.68 o
  -3   2   4     2893.07     3032.62     33.90 o
  -2   2   4     1334.69     1407.38     19.02 o
  -1   2   4     7566.03     7899.81     83.05 o
   0   2   4     5697.27     5503.49     68.73 o
   1   2   4     1353.32     1328.37     15.46 o
   2   2   4      789.70      719.15     10.95 o
   3   2   4     4845.99     5125.09     59.74 o
   4   2   4      348.81      370.21      7.59 o
   5   2   4     2339.58     2263.57     39.41 o
   6   2   4       96.07       87.89      5.36 o
   7   2   4      740.49      707.28     20.19 o
   8   2   4     3032.39     2868.90     63.62 o
   9   2   4      525.07      525.41     18.77 o
  10   2   4      139.39      120.90      9.16 o
  11   2   4      522.31      524.77     18.57 o
  12   2   4        0.49       -1.34      4.95 o
  -9   3   4     1203.39     1147.12     36.38 o
  -8   3   4      198.95      209.84     11.96 o
  -7   3   4      291.92      283.62     12.08 o
  -6   3   4     1299.03     1317.16     25.72 o
  -5   3   4      236.01      252.09      7.06 o
  -4   3   4      974.06     1076.91     12.86 o
  -3   3   4     9490.79    10065.06     98.87 o
  -2   3   4      653.09      726.91      9.33 o
  -1   3   4     9984.98    10743.07    119.16 o
   0   3   4     7669.75     7316.80     95.56 o
   1   3   4      177.32      163.35      3.50 o
   2   3   4     1464.04     1220.43     24.54 o
   3   3   4     3166.90     3312.54     57.56 o
   4   3   4      975.03      925.80     12.38 o
   5   3   4     1169.40     1067.83     19.15 o
   6   3   4      374.57      359.73      9.60 o
   7   3   4      491.87      463.87     11.35 o
   8   3   4      892.65      866.25     23.75 o
   9   3   4       77.56       83.46     17.32 o
  10   3   4     1111.59     1056.22     57.54 o
  11   3   4      984.81      991.94     26.62 o
  12   3   4        0.61       -2.88      4.88 o
  -9   4   4      731.77      711.63     27.15 o
  -8   4   4      178.54      161.99     13.31 o
  -7   4   4      298.81      324.29     13.13 o
  -6   4   4     2372.04     2368.36     41.47 o
  -5   4   4       45.99       52.79      4.37 o
  -4   4   4     2113.35     2039.19     38.02 o
  -3   4   4     1617.02     1660.53     21.54 o
  -2   4   4       61.72       50.34      2.58 o
  -1   4   4     3583.85     3609.11     41.32 o
   0   4   4    10451.55    10550.34    125.39 o
   1   4   4      825.41      767.77      9.93 o
   2   4   4     3824.23     3814.78     70.26 o
   3   4   4      156.25      125.48      5.69 o
   4   4   4      600.75      652.12     14.96 o
   5   4   4     7614.79     8182.44    106.42 o
   6   4   4      493.66      500.53      7.94 o
   7   4   4     1783.74     1703.30     37.69 o
   8   4   4      995.68      990.40     25.52 o
   9   4   4      530.64      515.08     15.31 o
  10   4   4     1835.04     1714.57     55.48 o
  11   4   4      791.67      754.02     21.99 o
  12   4   4       32.47       30.81      6.41 o
  -8   5   4       14.25       13.84      6.72 o
  -7   5   4      515.69      514.44     17.17 o
  -6   5   4      427.59      444.76     15.25 o
  -5   5   4        0.16        0.61      2.72 o
  -4   5   4      656.53      661.63     13.48 o
  -3   5   4      352.36      390.18      9.26 o
  -2   5   4      206.44      199.91      5.94 o
  -1   5   4     8795.31     9304.48    110.36 o
   0   5   4     1752.61     1756.03     25.44 o
   1   5   4     3784.03     3836.61     48.86 o
   2   5   4     3843.30     3770.91     51.81 o
   3   5   4      401.23      402.02     11.57 o
   4   5   4     1130.61     1094.21     28.53 o
   5   5   4     3696.01     3624.52    100.94 o
   6   5   4       24.82       21.49      1.67 o
   7   5   4      197.66      188.45      7.26 o
   8   5   4     1012.65      993.71     22.20 o
   9   5   4        0.44       -0.58      2.86 o
  10   5   4     1086.28     1123.70     37.84 o
  11   5   4      356.33      353.33     13.90 o
  12   5   4      740.29      761.13     20.79 o
  -8   6   4       22.57       25.19      7.62 o
  -7   6   4      540.32      538.73     20.27 o
  -6   6   4      585.25      620.69     18.89 o
  -5   6   4      286.04      268.07      8.84 o
  -4   6   4     2278.62     2220.44     34.12 o
  -3   6   4      902.64      874.17     17.75 o
  -2   6   4      988.18     1029.23     19.15 o
  -1   6   4     3840.36     3823.33     66.70 o
   0   6   4        7.35        2.65      3.33 o
   1   6   4     3133.86     3313.48     52.50 o
   2   6   4     3835.45     3895.70     43.97 o
   3   6   4       29.74       38.02      2.24 o
   4   6   4     3168.25     3178.38     61.92 o
   5   6   4     1578.08     1528.67     32.95 o
   6   6   4      433.75      457.16      8.49 o
   7   6   4     2121.21     2152.72     34.29 o
   8   6   4        9.27       10.65      3.12 o
   9   6   4       43.28       41.65      4.90 o
  10   6   4     1618.96     1605.42     29.65 o
  11   6   4       95.92       94.44      6.71 o
  12   6   4      860.11      828.67     20.28 o
  -7   7   4      624.40      590.34     23.86 o
  -6   7   4        6.71        1.91     10.79 o
  -5   7   4      410.11      405.50     12.54 o
  -4   7   4      695.81      694.31     18.07 o
  -3   7   4      153.76      165.10      7.83 o
  -2   7   4      193.92      175.57      6.47 o
  -1   7   4     1743.99     1728.90     34.27 o
   0   7   4      139.51      124.58      6.94 o
   1   7   4     5138.32     5110.81     77.26 o
   2   7   4     1598.57     1616.30     34.06 o
   3   7   4      979.58     1002.20     19.69 o
   4   7   4     5156.26     5343.06     73.51 o
   5   7   4     2625.71     2564.94     37.16 o
   6   7   4     1096.68     1140.45     20.41 o
   7   7   4     1188.60     1163.47     19.94 o
   8   7   4        0.95        1.73      2.63 o
   9   7   4      245.96      238.03      9.38 o
  10   7   4     1235.93     1312.32     29.61 o
  11   7   4      176.30      185.91     10.56 o
  12   7   4      514.79      539.95     18.13 o
  -6   8   4       10.28        0.04      6.78 o
  -5   8   4      680.15      686.77     17.34 o
  -4   8   4      641.57      641.80     15.82 o
  -3   8   4      159.17      161.99     10.50 o
  -2   8   4     1661.73     1545.94     33.06 o
  -1   8   4      871.89      836.02     20.55 o
   0   8   4      754.34      769.71     18.63 o
   1   8   4     1887.20     1832.17     35.16 o
   2   8   4      116.67      111.08     10.92 o
   3   8   4      138.81      148.71      4.99 o
   4   8   4     3647.33     3602.05     47.03 o
   5   8   4      624.57      643.48     13.09 o
   6   8   4     1376.02     1291.12     23.02 o
   7   8   4     1815.05     1808.95     51.34 o
   8   8   4        6.21       12.04      2.99 o
   9   8   4      695.38      756.39     18.47 o
  10   8   4      810.56      843.97     21.31 o
  11   8   4       28.58       38.42      7.51 o
  12   8   4      959.26     1011.55     26.45 o
  -5   9   4      372.72      411.37     16.62 o
  -4   9   4      456.08      452.44     12.53 o
  -3   9   4       69.26       68.02      8.34 o
  -2   9   4      474.68      483.60     15.79 o
  -1   9   4      358.60      329.56     12.26 o
   0   9   4      801.39      753.33     19.26 o
   1   9   4     2641.88     2485.48     46.80 o
   2   9   4      220.01      244.11     21.10 o
   3   9   4     2935.38     2901.01     51.98 o
   4   9   4      324.94      369.46      9.48 o
   5   9   4      604.43      613.58     13.07 o
   6   9   4     2360.35     2494.65     40.56 o
   7   9   4     1365.59     1376.63     27.68 o
   8   9   4       26.68       23.17      3.66 o
   9   9   4      750.96      794.53     19.19 o
  10   9   4      154.38      144.06      8.53 o
  11   9   4       18.27       12.16      4.47 o
  12   9   4      845.76      873.67     24.04 o
  -4  10   4      224.85      208.31     19.88 o
  -3  10   4      212.61      200.80     12.49 o
  -2  10   4     1249.88     1195.01     29.26 o
  -1  10   4       66.01       59.67     10.54 o
   0  10   4      384.72      409.87     13.98 o
   1  10   4      749.49      717.13     18.86 o
   2  10   4       37.61       31.38      4.62 o
   3  10   4     1053.02     1032.18     22.87 o
   4  10   4     1224.29     1150.43     24.29 o
   5  10   4       93.39      111.72      6.88 o
   6  10   4     2502.88     2296.35     38.62 o
   7  10   4      368.04      389.35     22.21 o
   8  10   4      181.91      168.38      7.99 o
   9  10   4      964.87      992.73     24.83 o
  10  10   4      220.72      218.92      9.95 o
  11  10   4      563.39      634.07     16.01 o
  -2  11   4      777.10      755.44     28.62 o
  -1  11   4        1.84        3.12      4.49 o
   0  11   4      257.03      272.33     12.29 o
   1  11   4      304.06      273.25     11.82 o
   2  11   4       35.94       23.91      4.68 o
   3  11   4     1357.70     1287.42     28.22 o
   4  11   4      856.05      852.50     20.40 o
   5  11   4      391.15      359.50     11.52 o
   6  11   4      799.72      845.36     25.39 o
   7  11   4      162.11      153.00     14.22 o
   8  11   4      609.09      545.83     15.91 o
   9  11   4      940.10      962.96     22.94 o
  10  11   4       26.96       29.81      5.13 o
  11  11   4      442.27      488.84     15.74 o
  -1  12   4       79.45       82.49     14.59 o
   0  12   4      549.36      592.10     31.15 o
   1  12   4      130.95      119.39      9.23 o
   2  12   4      161.18      158.51      9.99 o
   3  12   4      492.78      460.25     27.92 o
   4  12   4        0.52       -0.30      3.43 o
   5  12   4      293.80      287.80     13.08 o
   6  12   4      444.29      470.35     14.26 o
   7  12   4       60.19       64.70      6.56 o
   8  12   4      975.87      970.11     23.28 o
   9  12   4      439.95      464.91     14.60 o
  10  12   4       25.65       17.62     12.20 o
   2  13   4      566.10      574.82     19.02 o
   3  13   4      581.14      561.31     17.81 o
   4  13   4       57.39       50.42      6.24 o
   5  13   4      435.34      457.85     15.07 o
   6  13   4      911.06      974.44     27.15 o
   7  13   4       64.52       79.35      7.78 o
   8  13   4      763.54      733.66     23.09 o
  -7 -11   5       88.34       53.82      8.82 o
  -6 -11   5      226.20      245.06     20.08 o
  -5 -11   5      154.72      210.68     14.20 o
  -4 -11   5        1.14       -4.60      5.49 o
  -3 -11   5      466.63      498.24     19.75 o
  -2 -11   5      716.88      743.70     39.40 o
  -1 -11   5      422.79      426.22     23.09 o
  -8 -10   5      268.92      274.96     15.67 o
  -7 -10   5      185.79      175.36     12.61 o
  -6 -10   5      956.65      947.55     27.10 o
  -5 -10   5      232.99      256.39     14.77 o
  -4 -10   5      221.10      237.77     15.70 o
  -3 -10   5      409.16      416.24     17.10 o
  -2 -10   5      124.03      130.31     10.98 o
  -1 -10   5       98.49       87.96     10.82 o
   0 -10   5      614.26      693.21     23.76 o
   1 -10   5      381.02      403.04     21.08 o
   2 -10   5      277.55      335.78     21.08 o
  -9  -9   5      206.19      213.95     13.88 o
  -8  -9   5       86.93       90.61     18.28 o
  -7  -9   5      594.81      574.11     19.57 o
  -6  -9   5     1026.88      947.19     26.08 o
  -5  -9   5      107.14      108.54      9.46 o
  -4  -9   5      654.09      679.22     21.05 o
  -3  -9   5      977.64      927.89     34.63 o
  -2  -9   5       15.37       14.32      6.52 o
  -1  -9   5      829.23      838.69     19.28 o
   0  -9   5      850.75      896.27     22.77 o
   1  -9   5       43.28       33.90      8.10 o
   2  -9   5      503.54      555.12     28.11 o
   3  -9   5      274.87      270.03     20.58 o
   4  -9   5       58.29       50.81     13.55 o
 -10  -8   5      164.97      162.43     12.43 o
  -9  -8   5      846.31      827.64     24.94 o
  -8  -8   5      139.81      104.19      9.46 o
  -7  -8   5      257.82      270.39     13.19 o
  -6  -8   5      662.34      607.19     21.85 o
  -5  -8   5       18.04       24.32      5.72 o
  -4  -8   5      876.67      825.48     22.99 o
  -3  -8   5      547.23      554.48     13.69 o
  -2  -8   5       47.83       52.89      5.15 o
  -1  -8   5      821.26      818.65     23.98 o
   0  -8   5      908.35      909.06     22.60 o
   1  -8   5       75.09       66.33      7.91 o
   2  -8   5      876.63      894.93     23.87 o
   3  -8   5      275.33      276.73     21.83 o
   4  -8   5      338.37      353.82     21.66 o
   5  -8   5      495.42      532.59     23.20 o
 -10  -7   5      590.18      578.31     20.64 o
  -9  -7   5     1281.65     1217.00     31.62 o
  -8  -7   5       29.85       26.52      6.61 o
  -7  -7   5      212.11      222.30     12.49 o
  -6  -7   5      375.01      388.30     14.50 o
  -5  -7   5      389.86      366.97      9.15 o
  -4  -7   5      895.53      867.83     16.80 o
  -3  -7   5      424.44      418.66     12.44 o
  -2  -7   5      451.27      461.76     13.04 o
  -1  -7   5     2092.30     1999.51     32.13 o
   0  -7   5     1635.46     1686.20     28.29 o
   1  -7   5       93.07       85.14      6.32 o
   2  -7   5     2003.77     1969.72     35.60 o
   3  -7   5      111.75      120.58     10.99 o
   4  -7   5      825.37      800.54     22.68 o
   5  -7   5     1201.23     1204.47     37.26 o
   6  -7   5       16.38       14.58     10.04 o
 -11  -6   5        0.03        2.95      5.69 o
 -10  -6   5      684.54      691.27     22.92 o
  -9  -6   5      571.88      582.98     21.47 o
  -8  -6   5      409.78      397.19     15.09 o
  -7  -6   5     2056.86     1943.87     41.86 o
  -6  -6   5      839.43      833.98     17.58 o
  -5  -6   5      813.80      830.18     18.07 o
  -4  -6   5     1047.26      994.09     18.30 o
  -3  -6   5        0.77       -2.12      2.33 o
  -2  -6   5       79.61       80.21      4.71 o
  -1  -6   5     1597.60     1583.72     24.27 o
   0  -6   5      125.27      139.62      6.34 o
   1  -6   5     1524.64     1559.27     28.46 o
   2  -6   5      276.67      262.03     11.81 o
   3  -6   5      103.73      107.00     11.54 o
   4  -6   5      230.11      227.18     11.77 o
   5  -6   5     1541.50     1455.71     41.52 o
   6  -6   5      119.98      112.06     11.53 o
   7  -6   5      796.48      776.75     77.55 o
 -11  -5   5       24.92       24.40      6.60 o
 -10  -5   5      587.83      590.18     20.04 o
  -9  -5   5      338.93      313.04     13.99 o
  -8  -5   5       27.05       26.56      5.57 o
  -7  -5   5      729.64      690.41     15.83 o
  -6  -5   5      336.47      318.84      8.69 o
  -5  -5   5     1449.27     1442.18     24.02 o
  -4  -5   5     2078.32     2034.18     28.94 o
  -3  -5   5        2.71        1.46      2.19 o
  -2  -5   5      401.05      366.44      8.52 o
  -1  -5   5     1233.10     1116.58     16.50 o
   0  -5   5       70.91       66.62      3.91 o
   1  -5   5     5814.21     5720.75     92.93 o
   2  -5   5     3375.40     3201.19     47.94 o
   3  -5   5        6.70        5.65      2.90 o
   4  -5   5     2199.59     2029.42     42.40 o
   5  -5   5      374.91      359.78     16.67 o
   6  -5   5       62.47       60.12     14.30 o
   7  -5   5     1271.99     1243.05     37.97 o
   8  -5   5       50.46       46.79      9.04 o
 -11  -4   5      346.29      352.61     16.89 o
 -10  -4   5     1515.12     1463.88     28.92 o
  -9  -4   5      133.69      124.92     10.92 o
  -8  -4   5      310.93      328.39     10.56 o
  -7  -4   5     2336.60     2267.57     39.29 o
  -6  -4   5      679.23      693.04     12.85 o
  -5  -4   5     2226.74     2268.90     31.62 o
  -4  -4   5     1040.04     1009.93     16.20 o
  -3  -4   5        6.07        8.44      2.04 o
  -2  -4   5       30.80       25.37      2.33 o
  -1  -4   5     1158.85     1135.57     19.23 o
   0  -4   5      203.29      200.75      5.13 o
   1  -4   5     2534.03     2496.13     30.63 o
   2  -4   5      168.26      178.31      5.41 o
   3  -4   5      625.02      622.22     11.82 o
   4  -4   5     1619.95     1504.52     22.99 o
   5  -4   5      258.48      248.36     12.99 o
   6  -4   5     1530.92     1418.05     54.21 o
   7  -4   5     1627.02     1583.07     44.18 o
   8  -4   5       14.02        2.01      5.78 o
   9  -4   5      549.29      534.64     22.94 o
 -11  -3   5      449.58      430.01     30.87 o
 -10  -3   5      587.61      541.58     15.36 o
  -9  -3   5        8.09       11.87      3.87 o
  -8  -3   5      739.13      730.43     17.31 o
  -7  -3   5     1282.86     1233.49     21.83 o
  -6  -3   5      124.90      121.76      5.32 o
  -5  -3   5     1370.29     1382.32     19.25 o
  -4  -3   5      434.66      413.95      7.52 o
  -3  -3   5      263.89      273.32      5.43 o
  -2  -3   5     3550.37     3515.48     36.86 o
  -1  -3   5      419.89      325.51      6.19 o
   0  -3   5      570.76      574.03      8.44 o
   1  -3   5     2925.02     2887.41     32.41 o
   2  -3   5       11.83       12.04      2.03 o
   3  -3   5      796.05      775.70     14.52 o
   4  -3   5     3320.87     3325.81     40.33 o
   5  -3   5       19.79       19.64      3.37 o
   6  -3   5     2582.48     2407.78     62.67 o
   7  -3   5      654.22      679.36     29.16 o
   8  -3   5        0.13       -0.26      5.06 o
   9  -3   5      282.50      274.27     16.04 o
 -11  -2   5      232.02      207.93     13.88 o
 -10  -2   5      440.61      431.29     19.12 o
  -9  -2   5       47.99       42.02      5.80 o
  -8  -2   5     2557.51     2484.00     39.02 o
  -7  -2   5     1980.68     2033.15     42.00 o
  -6  -2   5      358.32      361.38      8.46 o
  -5  -2   5     2842.72     2988.90     34.52 o
  -4  -2   5     3532.23     3680.35     38.54 o
  -3  -2   5     1067.43     1149.19     13.96 o
  -2  -2   5     2164.06     2140.59     23.39 o
  -1  -2   5        1.08        4.55      1.45 o
   0  -2   5     2945.33     2837.95     32.18 o
   1  -2   5     1690.28     1656.43     19.46 o
   2  -2   5       37.70       28.43      2.18 o
   3  -2   5     2215.49     2165.50     28.63 o
   4  -2   5      859.72      844.75     15.11 o
   5  -2   5      366.29      393.96      9.62 o
   6  -2   5     3803.24     3605.73     69.36 o
   7  -2   5     1213.78     1213.85     24.03 o
   8  -2   5      338.67      336.06     12.88 o
   9  -2   5     1741.76     1593.09     59.23 o
  10  -2   5       84.41       85.33     12.05 o
 -11  -1   5      497.30      493.89     27.10 o
 -10  -1   5      396.75      411.95     19.64 o
  -9  -1   5      516.53      504.20     15.01 o
  -8  -1   5      846.46      878.58     16.17 o
  -7  -1   5      301.17      316.07      9.33 o
  -6  -1   5      838.18      858.80     14.72 o
  -5  -1   5     1815.41     1840.16     21.08 o
  -4  -1   5      173.94      180.48      4.60 o
  -3  -1   5      865.16      834.94     10.83 o
  -2  -1   5     3753.98     3578.69     37.00 o
  -1  -1   5     1302.82     1418.75     17.16 o
   0  -1   5     2086.37     1939.22     21.04 o
   1  -1   5     2008.06     1832.76     22.37 o
   2  -1   5        4.59        3.52      1.94 o
   3  -1   5     2424.55     2195.31     25.06 o
   4  -1   5      343.52      318.84      6.49 o
   5  -1   5       22.95       12.55      2.76 o
   6  -1   5     3023.59     2842.69     49.21 o
   7  -1   5      350.47      339.55     10.16 o
   8  -1   5     1739.95     1606.38     33.84 o
   9  -1   5      916.11      904.27     22.81 o
  10  -1   5       19.33       23.23      5.00 o
 -10   0   5      456.08      456.80     19.94 o
  -9   0   5      283.57      307.47     15.92 o
  -8   0   5     1468.43     1460.69     42.73 o
  -7   0   5      641.11      666.84     13.10 o
  -6   0   5      517.06      514.85      9.66 o
  -5   0   5     1444.09     1516.10     18.02 o
  -4   0   5       48.76       50.50      2.59 o
  -3   0   5     4417.71     4613.45     47.12 o
  -2   0   5     7157.77     7201.86     71.55 o
  -1   0   5        8.24       13.86      1.53 o
   0   0   5      130.28      185.94      4.72 o
   1   0   5     1397.36     1400.03     19.18 o
   2   0   5     3024.32     3047.23     35.42 o
   3   0   5    10529.69    10492.38    116.16 o
   4   0   5       55.88       55.89      2.59 o
   5   0   5     3496.26     3598.18     42.52 o
   6   0   5      928.05      865.00     15.12 o
   7   0   5      205.94      185.09      7.82 o
   8   0   5     1684.46     1568.10     42.56 o
   9   0   5     1489.84     1452.60     30.68 o
  10   0   5       87.85       75.49      5.99 o
  11   0   5      786.12      800.65     35.89 o
 -10   1   5      362.76      377.11     18.77 o
  -9   1   5      623.58      631.29     42.91 o
  -8   1   5      667.43      687.62     24.31 o
  -7   1   5      314.73      327.30     12.81 o
  -6   1   5     1176.11     1168.67     17.38 o
  -5   1   5     1899.28     1934.81     22.20 o
  -4   1   5     1060.25     1109.58     13.75 o
  -3   1   5    11130.73    11427.74    112.53 o
  -2   1   5      681.52      642.93      9.03 o
  -1   1   5     1382.57     1303.54     15.65 o
   0   1   5     3001.90     2776.70     35.56 o
   1   1   5     2069.13     2053.24     24.05 o
   2   1   5      905.55      786.41     11.13 o
   3   1   5     7016.10     7004.15     83.79 o
   4   1   5        4.86        6.96      1.79 o
   5   1   5     1111.72     1109.54     16.13 o
   6   1   5      385.90      388.89      9.58 o
   7   1   5        0.37        3.09      3.50 o
   8   1   5     2256.50     2158.69     63.24 o
   9   1   5      635.23      649.23     22.13 o
  10   1   5     1471.40     1362.77     38.29 o
  11   1   5      903.73      925.53     48.44 o
 -10   2   5      127.00      111.91     12.15 o
  -9   2   5      459.02      470.49     17.08 o
  -8   2   5      498.78      496.32     18.95 o
  -7   2   5       47.44       46.59      7.45 o
  -6   2   5      480.31      515.79     15.64 o
  -5   2   5     5246.43     5505.30     70.92 o
  -4   2   5       43.50       42.23      2.43 o
  -3   2   5     2185.25     2113.80     26.20 o
  -2   2   5        3.04        3.03      1.37 o
  -1   2   5     2807.95     2677.94     31.95 o
   0   2   5     3159.49     3036.03     32.31 o
   1   2   5      264.72      241.92      4.81 o
   2   2   5     3222.44     3063.42     34.32 o
   3   2   5     3331.67     3298.50     36.81 o
   4   2   5      120.04      126.22      3.11 o
   5   2   5     2109.30     2069.12     29.47 o
   6   2   5      665.48      643.29     24.49 o
   7   2   5      480.46      494.00     13.81 o
   8   2   5     4375.90     4204.01     89.36 o
   9   2   5     1362.51     1326.50     71.02 o
  10   2   5      319.25      334.73     17.57 o
  11   2   5      967.86      995.26     39.05 o
  12   2   5       54.08       39.03      7.29 o
  -9   3   5     1347.62     1307.75     53.71 o
  -8   3   5      269.69      294.80     15.77 o
  -7   3   5      901.68      865.35     22.97 o
  -6   3   5     1155.89     1148.39     23.52 o
  -5   3   5      275.75      261.85      8.84 o
  -4   3   5      457.20      479.07      8.36 o
  -3   3   5     2639.18     2651.07     27.02 o
  -2   3   5      479.21      541.55      8.29 o
  -1   3   5     2988.80     3013.65     33.04 o
   0   3   5     6314.36     6232.79     75.57 o
   1   3   5      778.85      845.61     10.82 o
   2   3   5     7734.06     7666.62    113.69 o
   3   3   5    10427.55    11159.75    146.60 o
   4   3   5      715.73      674.99      8.75 o
   5   3   5     2616.21     2633.31     41.08 o
   6   3   5      284.65      281.11      8.29 o
   7   3   5     1248.23     1277.01     25.26 o
   8   3   5      791.78      753.35     21.61 o
   9   3   5      119.18      116.60      9.54 o
  10   3   5      898.19      910.10     27.30 o
  11   3   5      165.79      161.92     10.81 o
  12   3   5       87.45       78.39      8.75 o
  -9   4   5      831.34      830.00     41.41 o
  -8   4   5      633.12      643.76     31.99 o
  -7   4   5       57.00       60.92      7.17 o
  -6   4   5     1656.24     1726.67     32.36 o
  -5   4   5      607.83      655.30     17.89 o
  -4   4   5     1972.05     1994.22     30.45 o
  -3   4   5     1918.06     1968.81     27.21 o
  -2   4   5     1553.04     1702.53     20.10 o
  -1   4   5     1363.21     1202.35     14.57 o
   0   4   5      857.64      759.06     11.69 o
   1   4   5      592.92      575.67      8.05 o
   2   4   5     5665.74     5270.88     70.75 o
   3   4   5      844.48     1078.49     29.28 o
   4   4   5     1441.50     1457.44     35.21 o
   5   4   5     3217.93     3234.59     39.65 o
   6   4   5     1116.04     1163.15     16.39 o
   7   4   5      879.94      866.36     18.02 o
   8   4   5     3015.99     2916.98     62.58 o
   9   4   5      699.77      688.14     20.55 o
  10   4   5     1541.36     1491.43     33.54 o
  11   4   5      496.19      497.48     17.37 o
  12   4   5       21.60       14.45      7.00 o
  -8   5   5      125.15      121.59     12.24 o
  -7   5   5      687.25      723.17     29.08 o
  -6   5   5     1597.25     1698.85     37.46 o
  -5   5   5        3.11        0.95      2.74 o
  -4   5   5     1506.11     1510.18     24.69 o
  -3   5   5      212.51      231.84      7.01 o
  -2   5   5      810.28      780.23     13.71 o
  -1   5   5     4303.70     4259.51     90.99 o
   0   5   5      590.69      541.36     17.14 o
   1   5   5      490.04      458.27      9.20 o
   2   5   5     5761.59     5872.32     78.88 o
   3   5   5      855.25      892.50     20.52 o
   4   5   5     5836.62     5926.42    285.16 o
   5   5   5     4879.03     5142.78     93.71 o
   6   5   5       27.27       41.60      2.07 o
   7   5   5      941.01      922.00     30.62 o
   8   5   5      991.42      974.22     24.26 o
   9   5   5        5.84        4.27      3.21 o
  10   5   5     1415.91     1423.03     41.31 o
  11   5   5      562.45      563.92     17.92 o
  12   5   5      711.86      723.54     30.71 o
  -7   6   5      832.72      912.13     37.94 o
  -6   6   5      644.38      663.31     29.63 o
  -5   6   5       41.58       36.01      4.90 o
  -4   6   5      721.47      706.84     16.22 o
  -3   6   5      458.67      456.31     11.57 o
  -2   6   5      422.70      469.10     10.80 o
  -1   6   5     2039.74     1899.03     36.22 o
   0   6   5      172.78      194.66      7.40 o
   1   6   5     1347.25     1377.88     31.11 o
   2   6   5     1835.74     1739.60     20.86 o
   3   6   5        4.05        3.60      1.60 o
   4   6   5     3699.57     3663.86     70.50 o
   5   6   5     1504.93     1404.12     30.71 o
   6   6   5      376.24      398.59      8.08 o
   7   6   5     2946.29     3039.90     40.85 o
   8   6   5      650.17      649.22     15.79 o
   9   6   5       99.44      102.54      6.58 o
  10   6   5     1295.12     1319.87     29.64 o
  11   6   5       48.40       51.93      6.38 o
  12   6   5      285.92      335.61     12.11 o
  -7   7   5     1073.44     1073.10     46.18 o
  -6   7   5      221.74      199.15     13.75 o
  -5   7   5      641.80      656.37     16.55 o
  -4   7   5     2469.34     2499.79     42.39 o
  -3   7   5      283.08      277.94      8.83 o
  -2   7   5     1084.61     1044.33     23.96 o
  -1   7   5      831.89      896.79     20.67 o
   0   7   5       48.87       58.98      5.05 o
   1   7   5     1270.17     1219.38     24.66 o
   2   7   5      416.83      409.30      8.16 o
   3   7   5        3.53        2.16      1.69 o
   4   7   5     4255.84     4386.16    102.83 o
   5   7   5     2114.53     2221.58     46.15 o
   6   7   5     1109.79     1147.92     27.30 o
   7   7   5     1412.83     1465.09     28.77 o
   8   7   5        9.35       10.19      2.41 o
   9   7   5      808.60      827.14     16.67 o
  10   7   5     1235.94     1212.90     23.30 o
  11   7   5       56.79       52.96      5.20 o
  12   7   5      565.64      575.18     19.88 o
  -6   8   5      108.99      101.33     10.37 o
  -5   8   5     1001.69     1093.01     23.46 o
  -4   8   5      625.86      631.50     15.47 o
  -3   8   5      383.89      352.26     13.37 o
  -2   8   5      770.55      738.54     19.72 o
  -1   8   5     1790.01     1678.61     34.52 o
   0   8   5      831.51      800.25     19.18 o
   1   8   5     2830.01     2822.08     50.96 o
   2   8   5      243.79      241.23      8.20 o
   3   8   5      208.40      228.31      5.27 o
   4   8   5     2998.40     3061.93     48.32 o
   5   8   5      651.05      611.90     25.85 o
   6   8   5     1951.04     2012.70     53.74 o
   7   8   5     1923.71     1783.60     34.34 o
   8   8   5        0.04        1.48      2.36 o
   9   8   5     1141.05     1143.78     24.86 o
  10   8   5     1864.82     1934.43     39.41 o
  11   8   5       12.59       12.04      4.38 o
  12   8   5      924.25      997.22     37.64 o
  -5   9   5      906.25     1013.87     50.19 o
  -4   9   5      835.65      824.80     45.23 o
  -3   9   5       62.30       57.06      7.08 o
  -2   9   5     1146.26     1179.63     28.01 o
  -1   9   5      401.22      379.11     13.15 o
   0   9   5      501.48      512.58     21.50 o
   1   9   5      755.93      725.81     19.17 o
   2   9   5     1433.31     1271.48     27.06 o
   3   9   5      214.76      188.54      9.19 o
   4   9   5      338.09      295.00      7.95 o
   5   9   5        0.17        1.53      2.54 o
   6   9   5     1709.42     1721.09     29.50 o
   7   9   5      726.97      773.78     22.57 o
   8   9   5       24.47       19.09      4.38 o
   9   9   5     1008.57     1088.56     23.85 o
  10   9   5      344.71      364.37     12.06 o
  11   9   5      222.69      226.37     24.84 o
  12   9   5      756.31      789.91     22.13 o
  -4  10   5      295.15      310.57     16.42 o
  -3  10   5       76.66       87.57      8.76 o
  -2  10   5     1185.67     1175.10     28.95 o
  -1  10   5      146.03      139.78      9.39 o
   0  10   5      816.75      715.51     22.78 o
   1  10   5     1263.66     1249.62     27.66 o
   2  10   5       12.44        8.93      3.51 o
   3  10   5      614.07      585.70     15.16 o
   4  10   5      479.15      489.48     13.01 o
   5  10   5      478.56      470.09     12.97 o
   6  10   5     2477.73     2501.39     52.37 o
   7  10   5      476.08      491.87     16.92 o
   8  10   5      171.83      168.08      7.21 o
   9  10   5      881.29      899.33     27.83 o
  10  10   5      615.75      664.66     35.05 o
  11  10   5      536.79      605.17     17.57 o
  -2  11   5     1185.58     1163.36     48.52 o
  -1  11   5       23.42       31.96      5.97 o
   0  11   5      894.55      906.39     27.11 o
   1  11   5      320.71      344.44     12.83 o
   2  11   5       10.30        9.38      3.93 o
   3  11   5      622.04      641.50     16.93 o
   4  11   5     1425.02     1327.43     27.92 o
   5  11   5       87.19      104.34      6.42 o
   6  11   5      715.70      696.97     18.03 o
   7  11   5      108.68      121.58      6.69 o
   8  11   5      400.90      426.70     15.04 o
   9  11   5      646.42      682.50     17.18 o
  10  11   5        4.25        0.40      3.76 o
  11  11   5      740.37      713.37     19.48 o
  -1  12   5       36.18       41.80      7.66 o
   0  12   5      622.98      643.27     25.48 o
   1  12   5      303.49      292.29     12.89 o
   2  12   5      157.08      144.52      9.39 o
   3  12   5      698.20      697.75     18.98 o
   4  12   5       99.12       93.18      7.10 o
   5  12   5      270.90      286.57     10.85 o
   6  12   5      379.09      315.42     10.91 o
   7  12   5      128.87      148.94      8.50 o
   8  12   5      433.99      434.01     28.66 o
   9  12   5      691.09      695.56     23.17 o
  10  12   5        3.32        6.08      3.97 o
   2  13   5      547.95      542.95     34.75 o
   3  13   5      576.46      580.85     17.87 o
   4  13   5       18.70       14.18      4.49 o
   5  13   5      206.37      219.95     11.27 o
   6  13   5      891.04      931.57     27.56 o
   7  13   5       25.04       21.62      8.78 o
   8  13   5      464.32      476.60     32.88 o
  -5 -11   6      153.44      142.27     12.35 o
  -4 -11   6       28.32        0.34      8.32 o
  -3 -11   6      158.60      145.67     12.32 o
  -2 -11   6      634.72      653.03     27.13 o
  -7 -10   6       60.68       49.50      8.22 o
  -6 -10   6      535.50      609.96     29.84 o
  -5 -10   6       91.83       71.92      9.20 o
  -4 -10   6      210.71      222.28     14.39 o
  -3 -10   6      662.69      649.08     22.45 o
  -2 -10   6        0.35       -2.67      5.44 o
  -1 -10   6      272.82      316.90     22.67 o
   0 -10   6      562.44      618.86     27.10 o
   1 -10   6      157.84      155.09     14.56 o
  -9  -9   6      121.19      125.83     11.38 o
  -8  -9   6      135.24      135.05     11.47 o
  -7  -9   6      228.77      194.33     13.01 o
  -6  -9   6      419.38      440.32     17.37 o
  -5  -9   6      291.70      307.94     17.45 o
  -4  -9   6      214.50      217.12     13.39 o
  -3  -9   6      634.56      635.02     15.48 o
  -2  -9   6       11.88        3.97      3.63 o
  -1  -9   6      460.75      461.70     13.87 o
   0  -9   6      494.12      472.31     15.80 o
   1  -9   6        3.01       -2.51      6.52 o
   2  -9   6      353.31      355.86     23.09 o
   3  -9   6      325.48      322.88     31.37 o
  -9  -8   6      862.87      808.73     43.45 o
  -8  -8   6       37.50       21.34      6.21 o
  -7  -8   6      182.28      179.50     12.16 o
  -6  -8   6      989.75      975.15     33.03 o
  -5  -8   6       80.26       69.52      8.06 o
  -4  -8   6      512.56      529.37     22.60 o
  -3  -8   6      800.01      722.71     17.14 o
  -2  -8   6      162.10      147.53      8.19 o
  -1  -8   6      870.41      896.62     20.58 o
   0  -8   6      304.02      322.95     14.93 o
   1  -8   6      132.30      160.23     18.25 o
   2  -8   6     1077.05     1121.41     34.49 o
   3  -8   6      311.55      331.19     17.14 o
   4  -8   6      456.94      476.87     17.64 o
 -10  -7   6      372.90      379.43     16.98 o
  -9  -7   6     1434.55     1370.85     34.98 o
  -8  -7   6        2.27       -3.16      4.59 o
  -7  -7   6      333.38      314.64     14.20 o
  -6  -7   6      303.60      304.54     11.12 o
  -5  -7   6        5.37        3.93      2.78 o
  -4  -7   6      412.68      422.65     12.06 o
  -3  -7   6      636.74      629.98     15.61 o
  -2  -7   6      689.87      642.65     16.06 o
  -1  -7   6     2020.09     2036.06     33.18 o
   0  -7   6      128.02      153.73      7.79 o
   1  -7   6      226.59      223.92      9.74 o
   2  -7   6     1038.38     1026.97     31.56 o
   3  -7   6        5.32       10.63      7.03 o
   4  -7   6      607.25      612.83     19.69 o
   5  -7   6     1103.07     1124.12     38.65 o
   6  -7   6       24.51       13.93      7.78 o
 -10  -6   6      674.14      640.66     34.97 o
  -9  -6   6      402.26      415.74     16.74 o
  -8  -6   6      138.38      129.61     13.63 o
  -7  -6   6     1301.15     1284.57     25.36 o
  -6  -6   6     1028.83     1008.99     21.15 o
  -5  -6   6      107.09       95.68      5.65 o
  -4  -6   6     1611.43     1598.59     32.42 o
  -3  -6   6       56.60       46.17      4.12 o
  -2  -6   6       23.97       22.83      3.25 o
  -1  -6   6     1606.60     1612.49     25.10 o
   0  -6   6      488.13      467.85     11.70 o
   1  -6   6      468.23      467.39     12.85 o
   2  -6   6      554.80      557.54     17.17 o
   3  -6   6        6.30        9.92      5.14 o
   4  -6   6      756.93      749.70     22.87 o
   5  -6   6     1442.32     1504.33     43.30 o
   6  -6   6       16.56       26.70     10.54 o
   7  -6   6      991.22      988.42     33.88 o
 -10  -5   6      660.89      641.29     21.78 o
  -9  -5   6      337.97      320.90     10.73 o
  -8  -5   6      115.60      116.31      6.96 o
  -7  -5   6      791.39      764.62     17.57 o
  -6  -5   6      297.39      283.34     11.38 o
  -5  -5   6      485.65      464.52     10.31 o
  -4  -5   6     2148.90     2245.30     32.08 o
  -3  -5   6      905.94      932.95     16.09 o
  -2  -5   6      550.95      574.79     11.67 o
  -1  -5   6     1553.87     1653.72     24.99 o
   0  -5   6      632.30      623.01     14.57 o
   1  -5   6     5485.46     5522.57     83.72 o
   2  -5   6      272.07      276.45      8.80 o
   3  -5   6      649.78      611.09     21.47 o
   4  -5   6     1101.45     1111.75     26.95 o
   5  -5   6        3.29       -3.51      4.97 o
   6  -5   6       10.61       14.98      6.56 o
   7  -5   6     1047.91     1105.54     39.15 o
   8  -5   6      106.05      106.30     21.33 o
 -11  -4   6      202.05      157.60     26.10 o
 -10  -4   6      928.01      905.04     22.46 o
  -9  -4   6       15.43       12.07      6.45 o
  -8  -4   6      220.61      205.15      9.25 o
  -7  -4   6     1464.77     1469.24     33.11 o
  -6  -4   6      157.72      156.61      7.13 o
  -5  -4   6     2523.45     2465.77     32.11 o
  -4  -4   6     2657.00     2665.66     39.25 o
  -3  -4   6      220.57      220.17      6.16 o
  -2  -4   6      641.96      677.48     11.67 o
  -1  -4   6     1144.91     1148.44     16.57 o
   0  -4   6       13.78       17.22      2.45 o
   1  -4   6     2777.09     2712.35     33.20 o
   2  -4   6     1309.29     1263.78     19.49 o
   3  -4   6      350.68      342.92     12.04 o
   4  -4   6     1412.48     1460.77     25.39 o
   5  -4   6      201.98      225.00     29.61 o
   6  -4   6     1252.66     1276.15     45.42 o
   7  -4   6      661.72      689.48     33.63 o
   8  -4   6       15.85       24.93      7.07 o
 -11  -3   6      574.35      549.47     21.58 o
 -10  -3   6      560.99      571.81     22.28 o
  -9  -3   6       15.63       17.11      4.42 o
  -8  -3   6      911.88      880.44     20.19 o
  -7  -3   6     1878.18     1928.05     31.48 o
  -6  -3   6        0.03        2.41      2.81 o
  -5  -3   6     2806.10     2885.15     36.57 o
  -4  -3   6      442.72      440.62     11.15 o
  -3  -3   6        5.36       10.85      1.88 o
  -2  -3   6     3081.81     2998.51     34.72 o
  -1  -3   6     3341.43     3355.96     35.80 o
   0  -3   6      229.65      210.18      5.61 o
   1  -3   6     3932.12     4033.22     50.66 o
   2  -3   6       38.57       41.57      2.99 o
   3  -3   6      887.11      878.68     19.22 o
   4  -3   6     1294.45     1263.42     21.61 o
   5  -3   6       15.59       18.53      3.37 o
   6  -3   6     1681.66     1700.18     28.49 o
   7  -3   6     1052.83     1038.88     30.26 o
   8  -3   6        2.21        2.51     10.04 o
   9  -3   6      890.24      970.71     42.66 o
 -11  -2   6      362.38      312.69     20.58 o
 -10  -2   6      106.81      122.17     18.32 o
  -9  -2   6       27.39       37.89      8.47 o
  -8  -2   6      873.19      869.02     17.94 o
  -7  -2   6      835.51      840.24     17.05 o
  -6  -2   6      579.80      598.39     13.18 o
  -5  -2   6     1514.92     1519.35     21.19 o
  -4  -2   6     1180.17     1252.43     16.24 o
  -3  -2   6      255.75      273.95      7.16 o
  -2  -2   6     4619.49     4770.26     49.04 o
  -1  -2   6     2292.71     2370.34     28.15 o
   0  -2   6     8096.89     7889.36     78.88 o
   1  -2   6      724.70      657.40     10.37 o
   2  -2   6      101.14      118.72      4.82 o
   3  -2   6     1178.28     1103.25     17.98 o
   4  -2   6      798.15      737.01     12.82 o
   5  -2   6      333.99      316.35      8.72 o
   6  -2   6     2585.62     2584.08     43.05 o
   7  -2   6      250.05      274.26      9.85 o
   8  -2   6       95.13      106.91      8.33 o
   9  -2   6      422.58      457.75     24.59 o
  10  -2   6       74.56       66.25     11.04 o
 -10  -1   6      356.25      343.58     17.22 o
  -9  -1   6      173.75      155.21     15.23 o
  -8  -1   6      764.26      779.54     19.15 o
  -7  -1   6      579.63      610.11     13.89 o
  -6  -1   6     1209.40     1251.33     22.07 o
  -5  -1   6     4577.32     4698.37     52.49 o
  -4  -1   6       11.80       14.36      1.99 o
  -3  -1   6     1149.01     1118.85     14.37 o
  -2  -1   6     3970.36     3877.89     40.27 o
  -1  -1   6     3479.59     3761.95     41.59 o
   0  -1   6     9175.32     8771.55     87.04 o
   1  -1   6    14829.01    15371.66    157.26 o
   2  -1   6      187.99      189.68      4.80 o
   3  -1   6     3830.91     3949.83     43.22 o
   4  -1   6      176.67      143.04      4.77 o
   5  -1   6      509.11      514.31     11.68 o
   6  -1   6     1253.55     1284.11     21.57 o
   7  -1   6      173.22      179.28     15.24 o
   8  -1   6      643.28      619.47     17.21 o
   9  -1   6      479.65      505.69     15.63 o
  10  -1   6      157.05      138.99      9.34 o
 -10   0   6      157.88      160.05     13.63 o
  -9   0   6      391.44      357.66     17.19 o
  -8   0   6     1492.28     1550.87     36.42 o
  -7   0   6      471.39      505.89     22.17 o
  -6   0   6      911.47      910.23     17.47 o
  -5   0   6     1250.97     1316.03     16.43 o
  -4   0   6      273.64      275.21      5.69 o
  -3   0   6     4907.73     4850.05     49.75 o
  -2   0   6     3144.83     3186.26     38.11 o
  -1   0   6        0.47        3.85      1.58 o
   0   0   6     1343.69     1224.73     15.35 o
   1   0   6     1000.36     1028.14     16.35 o
   2   0   6      870.60      781.77     11.12 o
   3   0   6     2256.25     2030.69     23.21 o
   4   0   6     2224.01     2253.63     25.70 o
   5   0   6     1789.76     1820.17     25.29 o
   6   0   6     1875.48     1810.35     35.28 o
   7   0   6       35.89       38.09      5.66 o
   8   0   6     1015.04     1040.77     23.13 o
   9   0   6     1549.71     1566.07     32.12 o
  10   0   6       82.47       68.96     19.07 o
  11   0   6     1052.31     1134.67     36.27 o
 -10   1   6       53.68       41.68     16.81 o
  -9   1   6      174.19      148.76     12.76 o
  -8   1   6      749.42      744.05     25.71 o
  -7   1   6       12.10       14.98      4.65 o
  -6   1   6      203.93      220.92     10.20 o
  -5   1   6      490.10      509.68      8.47 o
  -4   1   6      899.64      965.67     12.63 o
  -3   1   6     7540.44     7653.89     76.65 o
  -2   1   6     1849.10     1833.89     20.33 o
  -1   1   6      770.41      747.32     10.32 o
   0   1   6     5752.01     5682.18     64.14 o
   1   1   6     5232.47     5468.67     61.90 o
   2   1   6     4342.73     4338.79     49.20 o
   3   1   6    10266.88    10191.71    156.53 o
   4   1   6      265.07      274.81      6.15 o
   5   1   6     1624.50     1615.40     34.71 o
   6   1   6      565.78      557.31     15.77 o
   7   1   6        0.95        2.48      3.50 o
   8   1   6      160.65      160.50     17.07 o
   9   1   6      176.02      190.75     19.57 o
  10   1   6       77.33       82.86     16.81 o
  11   1   6      561.60      582.70     27.10 o
  -9   2   6     1214.37     1207.43     30.97 o
  -8   2   6      446.02      435.41     19.34 o
  -7   2   6      274.91      271.29     14.20 o
  -6   2   6     1337.30     1337.35     30.23 o
  -5   2   6     3048.35     3180.36     40.00 o
  -4   2   6      206.99      221.70      5.52 o
  -3   2   6     4727.78     4729.11     48.55 o
  -2   2   6      150.79      134.88      3.92 o
  -1   2   6     4959.74     5008.70     54.10 o
   0   2   6     3142.08     3000.90     32.47 o
   1   2   6     1089.93     1199.80     18.15 o
   2   2   6     8790.91     8824.32    105.22 o
   3   2   6     7586.08     7727.73     85.87 o
   4   2   6      504.24      527.11     10.28 o
   5   2   6     1348.58     1405.98     21.46 o
   6   2   6      962.03     1024.33     19.03 o
   7   2   6      635.47      625.21     16.25 o
   8   2   6     2556.02     2444.89     55.47 o
   9   2   6      477.79      484.49     29.86 o
  10   2   6      381.36      404.02     17.38 o
  11   2   6     1003.64      947.64     30.27 o
  12   2   6       25.05       22.79      6.75 o
  -9   3   6      610.19      636.96     21.04 o
  -8   3   6      212.78      248.67     16.02 o
  -7   3   6       83.44      107.25      8.74 o
  -6   3   6     2092.68     2178.98     39.08 o
  -5   3   6       31.66       39.56      4.02 o
  -4   3   6      145.51      156.12      5.78 o
  -3   3   6     1955.52     1847.48     22.49 o
  -2   3   6       82.69       92.26      3.42 o
  -1   3   6     3754.93     3729.95     41.10 o
   0   3   6     4125.58     4081.10     50.57 o
   1   3   6      165.96      182.96      4.61 o
   2   3   6     7845.04     7876.26     92.57 o
   3   3   6     7687.11     7865.09     87.80 o
   4   3   6       86.50       71.42      3.55 o
   5   3   6     1769.38     1883.16     37.59 o
   6   3   6      863.64      854.16     15.97 o
   7   3   6     1046.59      983.59     32.22 o
   8   3   6     1535.45     1527.48     36.83 o
   9   3   6      324.65      345.61     33.63 o
  10   3   6       33.75       33.53      6.36 o
  11   3   6      121.83      127.53     10.99 o
  12   3   6       47.25       42.14      7.39 o
  -9   4   6     1377.67     1252.97     39.75 o
  -8   4   6      118.80      102.77      9.35 o
  -7   4   6      441.43      414.97     15.52 o
  -6   4   6     1026.33     1031.55     25.77 o
  -5   4   6      627.49      632.21     16.69 o
  -4   4   6     2690.30     2705.02     39.76 o
  -3   4   6     1690.77     1719.32     26.48 o
  -2   4   6      495.05      496.45      8.75 o
  -1   4   6      888.24      867.50     15.39 o
   0   4   6     1299.81     1321.65     23.42 o
   1   4   6      109.62      156.98      3.74 o
   2   4   6     8700.95     8903.23    128.72 o
   3   4   6      869.98      824.55     14.66 o
   4   4   6     3520.03     3535.76     48.47 o
   5   4   6     2414.82     2422.85     31.36 o
   6   4   6      632.39      646.08      9.97 o
   7   4   6       54.41       59.97      4.40 o
   8   4   6     4480.14     4400.41     91.14 o
   9   4   6      194.75      177.94      9.72 o
  10   4   6      956.21      927.46     26.91 o
  11   4   6      293.31      288.33     13.78 o
  12   4   6        9.91       12.64      5.39 o
  -8   5   6       73.89       84.77      8.86 o
  -7   5   6      389.00      417.76     15.75 o
  -6   5   6     1088.27     1115.36     27.58 o
  -5   5   6       98.46       91.54      5.99 o
  -4   5   6     2328.69     2333.11     37.91 o
  -3   5   6      816.68      821.12     21.08 o
  -2   5   6      644.58      602.99     11.53 o
  -1   5   6     4269.30     4202.52     64.61 o
   0   5   6     1497.53     1458.56     33.17 o
   1   5   6     1866.07     1932.93     36.62 o
   2   5   6     3368.33     3298.46     37.28 o
   3   5   6       52.40       74.40      2.84 o
   4   5   6     5485.26     5710.75    192.23 o
   5   5   6     2752.42     2760.61     38.52 o
   6   5   6      141.68      137.65      4.53 o
   7   5   6     1209.01     1229.12     38.70 o
   8   5   6      583.28      600.32     16.83 o
   9   5   6       54.65       47.29     13.05 o
  10   5   6      995.03      933.50     23.35 o
  11   5   6      285.39      300.10     13.71 o
  12   5   6       64.41       77.43      8.14 o
  -7   6   6      979.17     1031.85     27.67 o
  -6   6   6      723.16      728.17     22.62 o
  -5   6   6       28.00       32.90      5.22 o
  -4   6   6     1478.81     1466.83     27.40 o
  -3   6   6      636.89      598.45     17.82 o
  -2   6   6      722.86      759.50     14.98 o
  -1   6   6     1767.26     1688.09     32.97 o
   0   6   6      331.15      334.49      9.91 o
   1   6   6      786.50      775.65     19.67 o
   2   6   6     3546.88     3728.48     44.93 o
   3   6   6       32.44       22.10      3.21 o
   4   6   6     3956.33     3937.18     74.42 o
   5   6   6     1891.72     1915.64    118.95 o
   6   6   6      529.57      574.34     10.29 o
   7   6   6     2189.09     2230.71     33.23 o
   8   6   6     1360.05     1252.92     28.88 o
   9   6   6        0.78        3.85      2.91 o
  10   6   6     1466.68     1424.85     31.27 o
  11   6   6      242.45      237.52     14.88 o
  12   6   6      104.01       99.64     17.21 o
  -7   7   6      924.46      985.49     45.67 o
  -6   7   6        2.43        7.34      5.55 o
  -5   7   6      756.63      768.26     20.83 o
  -4   7   6     1602.20     1567.07     29.15 o
  -3   7   6      304.32      294.43      8.88 o
  -2   7   6     1805.70     1704.51     34.98 o
  -1   7   6     1348.65     1345.93     28.27 o
   0   7   6      267.23      265.44      9.23 o
   1   7   6     1623.60     1591.65     30.39 o
   2   7   6     1361.32     1424.68     28.51 o
   3   7   6        1.26        4.37      1.77 o
   4   7   6     2549.32     2545.30     62.88 o
   5   7   6     1213.73     1179.51     33.80 o
   6   7   6      391.59      394.98     18.82 o
   7   7   6     1818.93     1923.27     36.21 o
   8   7   6       34.45       39.42      3.60 o
   9   7   6      752.53      716.03     17.45 o
  10   7   6      680.86      752.23     19.29 o
  11   7   6       17.19       12.55      6.39 o
  12   7   6      316.07      341.86     16.37 o
  -6   8   6      104.17      103.26      9.93 o
  -5   8   6      917.15      950.82     21.23 o
  -4   8   6      916.81      895.01     19.11 o
  -3   8   6      121.68      101.90      8.23 o
  -2   8   6      688.76      720.95     19.35 o
  -1   8   6     1639.14     1541.29     32.31 o
   0   8   6      199.66      177.28     10.98 o
   1   8   6     1802.11     1699.84     32.97 o
   2   8   6        1.99        0.87      2.57 o
   3   8   6     1289.47     1241.04     22.75 o
   4   8   6     1463.25     1483.63     26.72 o
   5   8   6      439.83      435.23     17.86 o
   6   8   6      737.67      801.45     26.94 o
   7   8   6     1463.45     1487.18     66.76 o
   8   8   6       11.84       18.84      4.04 o
   9   8   6     1187.83     1253.20     26.26 o
  10   8   6     1723.35     1753.88     39.11 o
  11   8   6      212.16      195.70     10.02 o
  12   8   6      949.89      964.85     32.10 o
  -5   9   6      756.54      845.73     45.17 o
  -4   9   6      315.79      336.12     14.76 o
  -3   9   6       20.16       14.58      5.08 o
  -2   9   6     1454.35     1386.55     31.57 o
  -1   9   6     1086.02     1059.70     25.12 o
   0   9   6      631.01      573.72     19.63 o
   1   9   6     2255.06     2210.45     42.12 o
   2   9   6     2596.02     2627.52     48.05 o
   3   9   6      821.12      818.41     17.93 o
   4   9   6     2156.97     2253.98     36.45 o
   5   9   6        7.01        8.19      5.14 o
   6   9   6     1405.80     1359.75     40.38 o
   7   9   6      307.96      328.29     17.08 o
   8   9   6       11.84        3.01      8.03 o
   9   9   6      857.97      891.61     19.97 o
  10   9   6      458.23      505.46     14.44 o
  11   9   6      161.65      173.81      9.43 o
  12   9   6      532.06      562.07     24.11 o
  -4  10   6      224.85      249.95     26.60 o
  -3  10   6      106.98      115.61      9.85 o
  -2  10   6      616.41      622.98     19.73 o
  -1  10   6       12.13       17.57      4.88 o
   0  10   6      587.51      627.18     17.79 o
   1  10   6     1001.08      951.34     22.56 o
   2  10   6       98.20       74.82      6.08 o
   3  10   6       73.41       63.29      5.14 o
   4  10   6      755.43      715.93     16.48 o
   5  10   6      362.22      367.88     13.22 o
   6  10   6     1696.44     1705.74     48.94 o
   7  10   6      569.77      602.59     24.51 o
   8  10   6       93.16      105.40     18.57 o
   9  10   6      843.75      903.51     26.09 o
  10  10   6      531.90      585.58     15.76 o
  11  10   6      344.08      387.09     13.58 o
  -2  11   6      845.70      775.78     23.05 o
  -1  11   6       10.57        6.96      4.73 o
   0  11   6     1441.31     1346.82     30.98 o
   1  11   6      586.34      554.76     16.64 o
   2  11   6        1.82        1.51      3.43 o
   3  11   6      814.50      710.52     32.49 o
   4  11   6     1635.39     1571.86     31.45 o
   5  11   6      137.73      124.93      7.70 o
   6  11   6     1099.46     1112.16     22.93 o
   7  11   6      106.00      133.71     27.86 o
   8  11   6      130.07      184.71     24.59 o
   9  11   6      403.88      436.01     15.97 o
  10  11   6       61.10       57.82      5.39 o
  11  11   6      563.79      599.69     15.07 o
  -1  12   6       63.96       60.73     15.56 o
   0  12   6      578.99      580.28     24.24 o
   1  12   6      229.57      251.97     11.90 o
   2  12   6      185.41      208.44     10.25 o
   3  12   6     1080.78     1076.04     45.06 o
   4  12   6      479.65      480.43     14.32 o
   5  12   6      626.30      655.37     19.37 o
   6  12   6      843.26      845.02     19.60 o
   7  12   6       14.87       10.02      4.50 o
   8  12   6      259.83      277.56     14.56 o
   9  12   6      566.02      567.52     19.69 o
  10  12   6       14.88       21.76      4.22 o
   2  13   6      146.93      159.10     17.39 o
   3  13   6      707.47      696.68     19.81 o
   4  13   6       58.42       40.39      5.56 o
   5  13   6      143.35      150.58      8.85 o
   6  13   6     1130.64     1159.62     39.59 o
   7  13   6        6.82        6.27      3.60 o
   8  13   6      420.94      459.91     23.09 o
  -6 -10   7      341.65      341.24     17.07 o
  -5 -10   7      178.09      163.84     13.27 o
  -4 -10   7       19.71       21.47      7.20 o
  -3 -10   7      969.14     1014.46     29.79 o
  -2 -10   7       38.14       26.00      7.31 o
  -1 -10   7      397.99      443.70     21.58 o
   0 -10   7      364.72      386.98     21.58 o
  -8  -9   7      151.73      177.57     21.86 o
  -7  -9   7      221.48      244.16     15.17 o
  -6  -9   7      447.76      388.87     17.38 o
  -5  -9   7      413.98      385.72     16.89 o
  -4  -9   7       91.37       77.30      9.32 o
  -3  -9   7     1118.06     1219.71     25.78 o
  -2  -9   7      203.89      186.20     13.69 o
  -1  -9   7      909.86      922.11     22.03 o
   0  -9   7     1145.83     1249.27     48.69 o
   1  -9   7        0.24        8.53      8.03 o
   2  -9   7      514.64      532.26     66.00 o
  -9  -8   7      702.46      698.44     26.09 o
  -8  -8   7       32.27       17.26      6.82 o
  -7  -8   7      175.51      196.48     13.32 o
  -6  -8   7      697.02      689.37     30.93 o
  -5  -8   7       62.88       65.72      5.48 o
  -4  -8   7      198.76      195.24      8.99 o
  -3  -8   7     1071.46     1121.52     24.21 o
  -2  -8   7        4.67        6.90      4.13 o
  -1  -8   7     1045.88     1102.89     24.30 o
   0  -8   7      362.56      351.89     14.10 o
   1  -8   7      142.03      142.88     18.32 o
   2  -8   7      785.30      800.83     28.17 o
   3  -8   7      488.87      539.86     44.42 o
   4  -8   7      240.50      273.56     15.73 o
  -9  -7   7     1409.39     1323.10     34.95 o
  -8  -7   7       28.73       25.56      6.81 o
  -7  -7   7     1394.19     1435.89     37.31 o
  -6  -7   7      408.20      397.25     11.97 o
  -5  -7   7       19.84       14.94      4.02 o
  -4  -7   7      426.50      401.55     12.42 o
  -3  -7   7      865.11      896.10     21.23 o
  -2  -7   7       45.64       46.09      4.95 o
  -1  -7   7     1827.48     1941.76     32.51 o
   0  -7   7      443.70      438.89     14.94 o
   1  -7   7      146.53      148.78     16.06 o
   2  -7   7     1271.52     1284.19     37.77 o
   3  -7   7       28.22       17.65     17.07 o
   4  -7   7      576.40      623.03     20.17 o
   5  -7   7      767.95      731.22     27.68 o
 -10  -6   7      421.57      407.58     18.11 o
  -9  -6   7      437.33      368.43     16.39 o
  -8  -6   7        5.98        7.25      3.91 o
  -7  -6   7      825.53      798.78     18.70 o
  -6  -6   7      754.04      729.89     17.53 o
  -5  -6   7       31.35       28.42      4.11 o
  -4  -6   7     2341.54     2323.27     37.30 o
  -3  -6   7      110.05      122.14      6.75 o
  -2  -6   7     1026.95     1046.99     19.88 o
  -1  -6   7     3402.16     3475.61     51.85 o
   0  -6   7      674.34      633.21     14.52 o
   1  -6   7     1798.53     1838.28     33.41 o
   2  -6   7      572.30      572.40     21.26 o
   3  -6   7      138.25      108.83     11.29 o
   4  -6   7      625.69      647.75     24.55 o
   5  -6   7      955.90     1033.43     51.70 o
   6  -6   7       68.95       74.83     10.29 o
 -10  -5   7      735.81      779.93     32.55 o
  -9  -5   7      445.74      410.98     13.01 o
  -8  -5   7      206.70      211.48     15.72 o
  -7  -5   7     1343.22     1309.06     26.72 o
  -6  -5   7      262.57      271.56     10.14 o
  -5  -5   7      849.54      851.64     15.73 o
  -4  -5   7     1578.48     1459.93     25.56 o
  -3  -5   7      374.98      352.99      9.19 o
  -2  -5   7       78.89       77.79      4.93 o
  -1  -5   7      772.89      738.59     14.33 o
   0  -5   7      438.63      437.30     11.66 o
   1  -5   7      841.30      831.20     18.17 o
   2  -5   7     1476.31     1431.04     39.04 o
   3  -5   7      121.50       97.31      9.56 o
   4  -5   7     1624.04     1576.03     35.35 o
   5  -5   7      144.24      133.92     11.70 o
   6  -5   7      168.43      153.89     25.60 o
   7  -5   7      437.57      425.47     20.05 o
 -10  -4   7      764.02      731.18     39.90 o
  -9  -4   7      200.29      195.02      9.72 o
  -8  -4   7      113.98      109.10      7.44 o
  -7  -4   7      718.27      690.77     21.48 o
  -6  -4   7       39.86       41.65      4.35 o
  -5  -4   7     1989.58     1973.06     29.22 o
  -4  -4   7     2556.14     2502.22     35.29 o
  -3  -4   7      104.26      111.66      5.59 o
  -2  -4   7     2207.72     2153.71     28.47 o
  -1  -4   7      947.78      983.93     15.52 o
   0  -4   7      520.99      491.95      9.25 o
   1  -4   7     5596.66     5656.90     65.21 o
   2  -4   7     1135.07     1129.86     18.52 o
   3  -4   7     1001.21     1022.58     24.61 o
   4  -4   7      985.91     1007.25     24.46 o
   5  -4   7      423.69      449.62     18.45 o
   6  -4   7      428.19      409.61     18.09 o
   7  -4   7      782.12      801.48     34.13 o
   8  -4   7        0.16       -1.78      5.78 o
 -10  -3   7      486.81      443.95     19.87 o
  -9  -3   7      157.66      161.59     13.07 o
  -8  -3   7      850.47      835.78     17.88 o
  -7  -3   7     1433.67     1404.51     25.18 o
  -6  -3   7       15.16       16.64      3.60 o
  -5  -3   7     3424.71     3386.68     42.75 o
  -4  -3   7     1732.29     1773.55     26.31 o
  -3  -3   7      548.70      572.51     10.58 o
  -2  -3   7     2501.55     2392.84     30.75 o
  -1  -3   7     1079.13      974.59     13.82 o
   0  -3   7       40.11       51.33      4.83 o
   1  -3   7     2004.83     1884.23     24.36 o
   2  -3   7      434.40      453.40      9.64 o
   3  -3   7      454.72      442.31     10.70 o
   4  -3   7     1692.61     1747.29     34.87 o
   5  -3   7        0.45       -0.17      2.78 o
   6  -3   7     1334.32     1318.02     26.67 o
   7  -3   7      550.53      532.03     27.61 o
   8  -3   7      160.74      152.08     16.56 o
   9  -3   7      369.00      359.37     23.09 o
 -10  -2   7      282.38      261.70     16.33 o
  -9  -2   7      193.12      189.94     11.98 o
  -8  -2   7      428.48      424.27     13.64 o
  -7  -2   7     1993.91     2053.70     33.66 o
  -6  -2   7      219.23      225.64      8.50 o
  -5  -2   7     1352.50     1305.94     19.27 o
  -4  -2   7      395.61      396.30      7.42 o
  -3  -2   7      397.04      392.44      7.17 o
  -2  -2   7     3014.86     2986.89     32.42 o
  -1  -2   7     2114.17     2125.78     23.98 o
   0  -2   7     7175.02     7124.44     75.73 o
   1  -2   7     1561.97     1420.02     18.85 o
   2  -2   7       18.30       13.71      2.18 o
   3  -2   7      635.27      622.08     11.44 o
   4  -2   7      992.68      919.09     15.33 o
   5  -2   7      100.26       99.60      5.61 o
   6  -2   7     2046.67     2017.14     32.17 o
   7  -2   7     1400.96     1394.81     36.56 o
   8  -2   7       23.54       17.55      4.82 o
   9  -2   7      458.38      472.81     24.59 o
  10  -2   7      222.35      248.45     17.07 o
 -10  -1   7      426.17      416.39     19.50 o
  -9  -1   7       45.75       52.14      8.03 o
  -8  -1   7      911.36      846.97     25.02 o
  -7  -1   7      644.54      653.50     16.96 o
  -6  -1   7     1032.43     1100.51     20.44 o
  -5  -1   7     3361.24     3519.20     40.87 o
  -4  -1   7       66.13       57.40      3.20 o
  -3  -1   7     1084.50     1070.44     13.86 o
  -2  -1   7     2071.62     2049.54     23.15 o
  -1  -1   7      110.10      150.92      4.36 o
   0  -1   7     2912.60     2828.76     32.51 o
   1  -1   7     6326.07     6005.58     63.64 o
   2  -1   7       16.39       16.69      2.75 o
   3  -1   7     1445.82     1334.64     19.40 o
   4  -1   7      609.53      659.38     15.57 o
   5  -1   7      653.15      649.57     13.09 o
   6  -1   7     1605.13     1602.66     32.41 o
   7  -1   7      225.19      221.40      9.73 o
   8  -1   7      897.41      902.49     28.62 o
   9  -1   7      424.03      419.46     13.91 o
  10  -1   7        4.11        0.22      6.56 o
 -10   0   7       92.09       93.95     17.32 o
  -9   0   7       10.68       15.08      8.28 o
  -8   0   7      979.90     1002.72     26.99 o
  -7   0   7     1704.20     1695.87     38.68 o
  -6   0   7      772.61      796.51     18.58 o
  -5   0   7     1839.17     1849.59     22.01 o
  -4   0   7        0.57        1.03      1.71 o
  -3   0   7     2059.48     2137.07     24.08 o
  -2   0   7     3643.56     3642.08     38.30 o
  -1   0   7       20.09       18.98      1.94 o
   0   0   7     5788.97     5612.25     61.07 o
   1   0   7     1401.45     1372.98     18.10 o
   2   0   7      897.72      828.45     13.23 o
   3   0   7     2043.95     1994.20     21.79 o
   4   0   7     1606.33     1602.62     22.66 o
   5   0   7      645.23      637.72     14.55 o
   6   0   7     1767.20     1697.09     29.41 o
   7   0   7       17.54       17.48      3.46 o
   8   0   7      448.80      412.52     11.81 o
   9   0   7     1012.35      969.15     30.27 o
  10   0   7        1.24        1.76      5.68 o
  11   0   7      461.81      486.41     36.39 o
 -10   1   7       62.89       79.60     16.56 o
  -9   1   7      264.64      243.34     16.67 o
  -8   1   7     2448.51     2287.04     59.27 o
  -7   1   7      590.03      526.80     20.58 o
  -6   1   7      480.67      503.81     16.09 o
  -5   1   7     1617.44     1585.98     24.51 o
  -4   1   7      589.52      632.40     10.38 o
  -3   1   7     3924.31     4084.82     42.74 o
  -2   1   7     3843.56     3937.67     40.94 o
  -1   1   7     1612.39     1534.51     18.88 o
   0   1   7     1667.78     1630.13     20.70 o
   1   1   7      400.97      486.04      7.82 o
   2   1   7      638.47      644.98      8.54 o
   3   1   7     2905.90     2806.69     33.23 o
   4   1   7      471.60      469.54      8.92 o
   5   1   7     1163.18     1109.88     40.61 o
   6   1   7     2252.98     2242.92     37.90 o
   7   1   7      305.52      264.97     12.00 o
   8   1   7     1008.42     1007.80     28.53 o
   9   1   7     1043.00     1012.58     30.07 o
  10   1   7      206.30      205.65     17.57 o
  11   1   7     1556.80     1469.03     42.36 o
  -9   2   7      990.42     1055.20     28.92 o
  -8   2   7      307.46      338.16     31.37 o
  -7   2   7       63.76       66.48      8.69 o
  -6   2   7      734.26      722.61     24.13 o
  -5   2   7      721.79      684.99     13.07 o
  -4   2   7       42.72       40.66      3.29 o
  -3   2   7     2942.52     3042.80     35.12 o
  -2   2   7     1237.83     1278.75     16.48 o
  -1   2   7     1986.64     2028.79     23.85 o
   0   2   7     3946.54     3872.15     44.84 o
   1   2   7      188.60      219.07      7.65 o
   2   2   7     2352.53     2232.73     32.08 o
   3   2   7     3914.44     3849.02     55.74 o
   4   2   7       51.96       49.53      2.65 o
   5   2   7     1079.23     1035.12     38.60 o
   6   2   7      917.62      925.70     18.81 o
   7   2   7       78.71       69.63      6.89 o
   8   2   7      374.90      334.81     16.81 o
   9   2   7      247.30      242.33     14.30 o
  10   2   7      175.56      144.07     11.50 o
  11   2   7      612.07      582.76     27.10 o
  -9   3   7      753.07      696.17     22.64 o
  -8   3   7      910.28      872.03     24.89 o
  -7   3   7       75.82       81.55      8.07 o
  -6   3   7     4890.74     4791.19     89.44 o
  -5   3   7     1228.37     1181.68     23.38 o
  -4   3   7      479.91      494.81     11.25 o
  -3   3   7     1898.31     1917.16     27.12 o
  -2   3   7       82.70       79.84      3.38 o
  -1   3   7      224.13      221.72      4.66 o
   0   3   7     4097.47     4189.45     52.27 o
   1   3   7      386.02      415.14      7.72 o
   2   3   7     4100.01     4264.34     51.67 o
   3   3   7     1242.44     1127.20     18.64 o
   4   3   7       29.31       46.88      2.21 o
   5   3   7     1892.40     1885.59     33.57 o
   6   3   7      517.83      501.45     11.96 o
   7   3   7     1306.54     1265.57     40.17 o
   8   3   7     3990.34     3792.09     80.67 o
   9   3   7      442.39      430.72     28.11 o
  10   3   7      611.62      597.27     27.86 o
  11   3   7      519.90      498.34     34.88 o
  12   3   7        0.80       -3.53      4.49 o
  -8   4   7      139.77      158.03     11.50 o
  -7   4   7      285.71      281.88     13.21 o
  -6   4   7      582.32      593.62     18.37 o
  -5   4   7      978.59      942.71     18.13 o
  -4   4   7     1436.28     1445.41     29.85 o
  -3   4   7     2949.31     2815.73     37.64 o
  -2   4   7       91.37       99.71      4.34 o
  -1   4   7     2898.69     2991.35     38.29 o
   0   4   7      879.27      837.20     13.25 o
   1   4   7      522.72      545.81     12.28 o
   2   4   7     5580.52     5524.71     68.46 o
   3   4   7       72.71       76.53      2.55 o
   4   4   7      905.81      838.60     11.19 o
   5   4   7     1023.93     1015.74     19.29 o
   6   4   7      359.87      372.44      9.64 o
   7   4   7       11.53        9.18      2.64 o
   8   4   7     4064.43     3688.30     77.64 o
   9   4   7      167.20      153.32      9.72 o
  10   4   7      738.03      690.28     21.97 o
  11   4   7      428.86      422.59     17.54 o
  12   4   7      109.87      111.92      9.71 o
  -8   5   7        1.18        6.58      8.51 o
  -7   5   7      494.72      493.76     17.66 o
  -6   5   7     1695.33     1677.54     62.49 o
  -5   5   7       54.69       42.15      4.46 o
  -4   5   7     2827.29     2762.16     45.60 o
  -3   5   7     1067.60     1021.73     19.95 o
  -2   5   7      403.93      368.88      8.73 o
  -1   5   7      641.48      586.56     13.31 o
   0   5   7     1738.59     1749.83     29.55 o
   1   5   7      291.44      305.21      5.71 o
   2   5   7     3115.37     2937.78     45.06 o
   3   5   7      107.25      112.04      4.02 o
   4   5   7     2271.42     2278.41     32.54 o
   5   5   7      583.88      587.36     13.69 o
   6   5   7      397.57      451.38      7.37 o
   7   5   7     1056.72     1022.79     20.67 o
   8   5   7      702.84      652.54     18.06 o
   9   5   7        0.72       -1.67      3.76 o
  10   5   7     1682.74     1599.86     39.32 o
  11   5   7      535.83      527.77     23.01 o
  12   5   7       85.04       69.77      7.86 o
  -7   6   7      990.76      984.11     27.03 o
  -6   6   7      613.42      589.05     22.51 o
  -5   6   7        2.29       -1.45      3.34 o
  -4   6   7     1369.10     1327.55     25.64 o
  -3   6   7      633.24      626.16     14.23 o
  -2   6   7      725.55      687.06     17.75 o
  -1   6   7     2954.58     2947.68     53.57 o
   0   6   7      479.14      474.98     11.40 o
   1   6   7     1207.66     1295.57     27.09 o
   2   6   7     2986.20     2928.22     39.59 o
   3   6   7      367.95      381.55      8.51 o
   4   6   7     1990.38     2024.71     50.26 o
   5   6   7      994.38     1026.24     23.87 o
   6   6   7       60.05       56.30      3.73 o
   7   6   7     2339.51     2274.94     34.94 o
   8   6   7     1306.07     1286.39     42.66 o
   9   6   7      152.03      151.84      8.14 o
  10   6   7     1315.75     1335.32     29.69 o
  11   6   7      201.18      167.01      9.92 o
  12   6   7      276.56      249.04     18.20 o
  -6   7   7      418.07      434.56     18.81 o
  -5   7   7      327.79      334.57     13.69 o
  -4   7   7     1840.30     1811.95     32.68 o
  -3   7   7      243.38      213.21     11.28 o
  -2   7   7     2083.89     1927.83     38.90 o
  -1   7   7     1064.61      986.22     22.49 o
   0   7   7      103.99      108.74      6.51 o
   1   7   7      724.89      677.76     15.68 o
   2   7   7     1181.66     1194.84     18.46 o
   3   7   7      134.01      130.72     12.12 o
   4   7   7     1803.04     1773.78     62.74 o
   5   7   7      204.92      215.32     16.06 o
   7   7   7     1789.79     1815.94     63.24 o
   8   7   7      540.75      554.93     13.37 o
   9   7   7      640.15      643.21     15.96 o
  10   7   7     1086.65     1096.82     25.28 o
  11   7   7       96.37       95.26     10.50 o
  12   7   7      615.10      603.68     18.87 o
  -5   8   7      780.99      767.01     18.20 o
  -4   8   7     1072.17     1062.93     27.48 o
  -3   8   7        8.54        8.28      5.50 o
  -2   8   7      389.86      404.86     16.13 o
  -1   8   7     1948.46     1894.73     38.07 o
   0   8   7       31.87       30.76      4.27 o
   1   8   7     1882.34     1824.91     35.16 o
   2   8   7      436.32      437.61     11.49 o
   3   8   7     1444.54     1474.75     27.37 o
   4   8   7      827.75      819.90     60.23 o
   5   8   7      597.39      600.87     21.72 o
   6   8   7       26.65       41.24      6.75 o
   7   8   7     1066.79     1034.45     50.69 o
   8   8   7       30.45       48.35      8.03 o
   9   8   7     1642.82     1614.49     32.25 o
  10   8   7     1037.65     1050.91     20.18 o
  11   8   7      104.16      133.64      7.21 o
  12   8   7      965.93     1029.33     22.07 o
  -4   9   7      708.24      720.79     22.39 o
  -3   9   7      106.55       99.11     13.42 o
  -2   9   7     1387.26     1381.33     34.41 o
  -1   9   7      237.60      246.41     14.32 o
   0   9   7      511.30      498.53     14.87 o
   1   9   7     1210.68     1181.43     25.49 o
   2   9   7      320.85      309.87     10.09 o
   3   9   7      643.36      611.18     14.32 o
   4   9   7     1789.64     1714.25     40.75 o
   5   9   7      115.37      137.30     25.60 o
   6   9   7      872.43      887.77     29.80 o
   7   9   7      251.60      308.71     16.28 o
   8   9   7        9.42       14.05      9.54 o
   9   9   7     1224.46     1238.23     62.74 o
  10   9   7     1056.08     1062.42     29.54 o
  11   9   7      242.10      292.95     11.39 o
  12   9   7      648.70      655.50     46.68 o
  -3  10   7       72.07       74.12      8.34 o
  -2  10   7      584.48      552.74     18.12 o
  -1  10   7       88.04       85.53      8.35 o
   0  10   7      485.84      448.32     23.10 o
   1  10   7     2175.69     2127.19     41.97 o
   2  10   7      483.55      499.53     14.10 o
   3  10   7      283.97      294.36     10.70 o
   4  10   7     1321.45     1319.61     26.22 o
   5  10   7       49.25       37.64     10.54 o
   6  10   7     1118.43     1201.32     37.49 o
   7  10   7      728.70      689.09     26.50 o
   8  10   7       16.76        9.03      8.53 o
   9  10   7      723.28      770.44     46.68 o
  10  10   7      502.62      532.02     28.27 o
  11  10   7      310.42      351.42     12.06 o
  -2  11   7      852.31      901.61     29.06 o
  -1  11   7       28.12       33.83      5.97 o
   0  11   7     1049.31     1101.98     27.06 o
   1  11   7      247.27      260.38     13.16 o
   2  11   7        3.40        4.62      3.33 o
   3  11   7      285.40      262.54     12.19 o
   4  11   7      466.97      464.81     13.01 o
   5  11   7       34.46       41.07      4.13 o
   6  11   7     1086.52     1092.67     49.69 o
   7  11   7      450.93      469.15     21.97 o
   8  11   7      174.97      173.16     23.59 o
   9  11   7      757.56      760.91     46.68 o
  10  11   7      243.59      289.54     17.32 o
   0  12   7      729.32      738.75     25.89 o
   1  12   7      213.87      194.52     11.21 o
   2  12   7      224.91      246.52     11.30 o
   3  12   7     1043.42     1013.83     24.00 o
   4  12   7      544.41      533.49     14.98 o
   5  12   7      513.09      511.30     13.99 o
   6  12   7      938.39      978.77     29.82 o
   7  12   7       15.40       17.95      4.60 o
   9  12   7      415.26      429.64     34.63 o
  10  12   7       62.31       63.24     17.57 o
   2  13   7       47.26       43.75      6.24 o
   3  13   7      883.71      924.86     38.53 o
   4  13   7       30.96       38.77      5.30 o
   5  13   7      291.16      301.67     20.83 o
   6  13   7      849.08      892.59     20.97 o
   7  13   7       54.82       58.61      5.14 o
   8  13   7      487.94      484.35     20.58 o
  -5 -10   8      223.44      244.43     37.14 o
  -4 -10   8      139.39      145.24     14.36 o
  -3 -10   8      666.09      613.24     29.55 o
  -2 -10   8       16.20       43.19     17.82 o
  -7  -9   8       53.34       47.26      8.77 o
  -6  -9   8      554.44      574.28     21.69 o
  -5  -9   8      215.66      205.71     14.53 o
  -4  -9   8      380.15      412.41     13.03 o
  -3  -9   8      565.17      538.91     15.85 o
  -2  -9   8       44.26       45.80      6.97 o
  -1  -9   8      736.98      702.18     32.12 o
   0  -9   8      375.90      438.68     25.60 o
   1  -9   8       36.57       38.15     10.54 o
  -8  -8   8       69.64       54.01     12.47 o
  -7  -8   8      102.84       96.07     14.38 o
  -6  -8   8      885.19      869.92     19.93 o
  -5  -8   8      143.93      150.15      9.78 o
  -4  -8   8      211.52      229.16     10.31 o
  -3  -8   8      988.70      970.49     24.13 o
  -2  -8   8      128.68      131.12      8.65 o
  -1  -8   8      508.87      523.06     22.09 o
   0  -8   8       45.81       78.92     10.79 o
   1  -8   8       54.73       55.53      9.00 o
   2  -8   8      718.36      759.85     76.54 o
   3  -8   8      425.82      445.06     20.90 o
  -9  -7   8      756.79      766.74     29.43 o
  -8  -7   8      298.24      294.16     18.70 o
  -7  -7   8     1613.03     1566.94     30.93 o
  -6  -7   8      665.27      675.81     17.49 o
  -5  -7   8        4.65        7.79      3.93 o
  -4  -7   8      621.60      635.07     16.82 o
  -3  -7   8      605.24      632.39     16.93 o
  -2  -7   8      221.03      256.76      9.95 o
  -1  -7   8      848.85      820.03     18.08 o
   0  -7   8       51.10       42.29      9.79 o
   1  -7   8       67.01       58.87      8.56 o
   2  -7   8      496.20      526.41     21.45 o
   3  -7   8       87.36       87.59     10.47 o
   4  -7   8      209.24      212.72     13.19 o
   5  -7   8      909.06      922.52     45.67 o
  -9  -6   8      667.46      679.80     17.44 o
  -8  -6   8       53.36       43.46      5.46 o
  -7  -6   8      454.43      489.06     14.92 o
  -6  -6   8     1094.47      972.19     22.03 o
  -5  -6   8       28.27       31.09      4.96 o
  -4  -6   8     1148.63     1129.76     26.88 o
  -3  -6   8       71.57       85.34      7.63 o
  -2  -6   8     1352.11     1376.61     24.95 o
  -1  -6   8      851.80      844.69     17.79 o
   0  -6   8        0.34        2.59      3.91 o
   1  -6   8      268.71      266.53     18.82 o
   2  -6   8      158.72      184.87     13.49 o
   3  -6   8      108.12      121.86     11.34 o
   4  -6   8     1193.77     1190.84     32.72 o
   5  -6   8      264.21      288.85     16.68 o
   6  -6   8      133.89      143.08     13.63 o
 -10  -5   8      648.35      577.71     44.17 o
  -9  -5   8      428.74      426.89     18.72 o
  -8  -5   8       37.99       29.31      5.09 o
  -7  -5   8     1116.98     1083.46     23.92 o
  -6  -5   8      885.42      918.47     21.25 o
  -5  -5   8      317.36      295.59     10.29 o
  -4  -5   8     2092.03     2068.42     31.09 o
  -3  -5   8      743.57      742.35     16.50 o
  -2  -5   8     1089.52     1095.13     25.54 o
  -1  -5   8     2501.65     2497.39     40.47 o
   0  -5   8        0.28       -0.28      3.01 o
   1  -5   8      299.76      284.38     14.18 o
   2  -5   8      168.31      161.30     11.89 o
   3  -5   8       94.49       92.12     14.56 o
   4  -5   8     1058.89     1067.99     29.20 o
   5  -5   8      127.98      140.54     12.24 o
   6  -5   8       93.18       98.41     11.14 o
   7  -5   8      435.50      439.24     28.36 o
 -10  -4   8      957.32      904.35     30.90 o
  -9  -4   8      517.35      526.96     21.88 o
  -8  -4   8       95.42      105.46      9.00 o
  -7  -4   8      620.02      631.86     15.07 o
  -6  -4   8      234.57      208.39      8.59 o
  -5  -4   8     1202.64     1198.84     22.82 o
  -4  -4   8     1807.87     1768.81     27.12 o
  -3  -4   8       26.07       20.41      3.43 o
  -2  -4   8      775.97      786.32     15.01 o
  -1  -4   8       20.90       26.96      4.41 o
   0  -4   8      298.66      317.99      8.12 o
   1  -4   8      468.42      458.57     11.55 o
   2  -4   8       60.98       75.27      9.11 o
   3  -4   8        8.39        4.49      5.68 o
   4  -4   8     1027.12      968.98     24.34 o
   5  -4   8      203.30      187.59     15.81 o
   6  -4   8      507.75      498.37     20.55 o
   7  -4   8      711.00      759.32     27.27 o
   8  -4   8      108.50      107.56     17.57 o
 -10  -3   8      673.63      676.52     26.83 o
  -9  -3   8      232.14      214.79     14.74 o
  -8  -3   8      644.13      638.28     20.37 o
  -7  -3   8      637.50      646.55     19.73 o
  -6  -3   8       16.88       15.96      3.78 o
  -5  -3   8     1341.80     1366.78     22.23 o
  -4  -3   8     3203.17     3244.27     44.55 o
  -3  -3   8       64.77       66.72      4.28 o
  -2  -3   8     2242.72     2201.86     29.22 o
  -1  -3   8     1981.17     1909.10     25.85 o
   0  -3   8      719.03      703.30     11.33 o
   1  -3   8     1735.36     1751.69     23.43 o
   2  -3   8        0.71       -1.39      2.54 o
   3  -3   8       28.07       37.46      4.08 o
   4  -3   8      368.68      384.02     12.35 o
   5  -3   8      117.30      122.18      7.45 o
   6  -3   8      634.50      670.53     16.76 o
   7  -3   8      275.03      293.72     15.29 o
   8  -3   8       26.91       23.59      8.53 o
   9  -3   8      835.02      915.00     40.15 o
 -10  -2   8      749.66      745.04     23.66 o
  -9  -2   8        0.55        1.08      4.92 o
  -8  -2   8      463.38      460.59     16.90 o
  -7  -2   8     1601.16     1520.50     35.90 o
  -6  -2   8        5.06       13.19      4.73 o
  -5  -2   8     1292.92     1301.67     21.16 o
  -4  -2   8      564.00      560.10     10.85 o
  -3  -2   8      279.41      283.20      6.69 o
  -2  -2   8     2331.09     2333.59     27.94 o
  -1  -2   8     2074.31     2138.57     25.82 o
   0  -2   8     3424.95     3446.08     39.18 o
   1  -2   8     1959.28     1948.92     25.10 o
   2  -2   8      243.55      236.58      6.68 o
   3  -2   8      406.96      433.00     10.45 o
   4  -2   8      118.06      131.56      5.73 o
   5  -2   8      121.43      131.81      6.72 o
   6  -2   8     1955.85     1895.12     50.20 o
   7  -2   8      484.08      496.02     15.61 o
   8  -2   8      191.27      165.68     10.30 o
   9  -2   8      466.99      518.98     25.10 o
 -10  -1   8      587.70      533.18     22.79 o
  -9  -1   8        2.60        3.42      5.78 o
  -8  -1   8      969.72      903.11     34.82 o
  -7  -1   8      738.79      743.87     21.94 o
  -6  -1   8      650.66      652.30     19.56 o
  -5  -1   8     2239.76     2269.72     32.70 o
  -4  -1   8      231.58      247.62      6.43 o
  -3  -1   8      249.35      237.03      6.02 o
  -2  -1   8     1207.18     1138.83     16.17 o
  -1  -1   8       17.07       16.18      2.24 o
   0  -1   8      766.22      734.00     13.87 o
   1  -1   8     4522.72     4517.93     51.90 o
   2  -1   8       10.63       16.31      2.41 o
   3  -1   8      154.94      174.40      6.33 o
   4  -1   8      134.17      121.17      5.75 o
   5  -1   8        0.47        3.15      2.51 o
   6  -1   8      949.52      936.51     19.49 o
   7  -1   8      525.58      490.67     23.02 o
   8  -1   8      369.13      401.07     17.87 o
   9  -1   8      429.12      465.02     19.70 o
  10  -1   8      141.34      143.18     13.79 o
  -9   0   8      153.63      137.10     12.72 o
  -8   0   8     1220.99     1165.36     35.84 o
  -7   0   8      302.62      327.53     13.94 o
  -6   0   8      894.17      894.05     24.04 o
  -5   0   8     1778.95     1838.44     34.77 o
  -4   0   8        1.07        2.24      2.26 o
  -3   0   8     1286.48     1302.89     17.25 o
  -2   0   8     1135.70     1139.78     14.59 o
  -1   0   8      121.14      130.85      4.23 o
   0   0   8     6663.83     6773.11     73.44 o
   1   0   8     1723.20     1648.64     21.52 o
   2   0   8      785.88      759.48     13.22 o
   3   0   8     1331.51     1321.76     18.97 o
   4   0   8      540.87      567.58     11.94 o
   5   0   8        9.29       10.89      2.85 o
   6   0   8     1570.40     1573.69     31.07 o
   7   0   8      250.13      250.89      9.60 o
   8   0   8      699.96      693.78     30.62 o
   9   0   8      769.93      754.48     32.37 o
  10   0   8        3.58        7.57      6.20 o
  -9   1   8      422.56      382.25     18.99 o
  -8   1   8     2058.10     1960.42     52.88 o
  -7   1   8      116.29      144.09     11.85 o
  -6   1   8      526.15      537.14     35.27 o
  -5   1   8     1167.68     1224.08     20.12 o
  -4   1   8      218.09      218.82      9.43 o
  -3   1   8     1265.93     1255.15     18.05 o
  -2   1   8     4058.06     4079.76     45.89 o
  -1   1   8        3.69        3.33      1.85 o
   0   1   8     2165.82     1994.42     27.32 o
   1   1   8      254.73      273.83      5.71 o
   2   1   8      514.34      489.85      8.84 o
   3   1   8     2432.87     2474.87     29.87 o
   4   1   8      167.19      169.21      5.62 o
   5   1   8     1844.76     1745.62     34.78 o
   6   1   8     1380.30     1306.20     34.00 o
   7   1   8       10.14       10.76      7.03 o
   8   1   8      751.76      724.62     23.20 o
   9   1   8      126.40      116.38     11.04 o
  10   1   8       30.19       25.80      6.91 o
  11   1   8     1148.47     1174.04     36.67 o
  -9   2   8      542.23      547.03     31.72 o
  -8   2   8     1359.69     1313.53     39.56 o
  -7   2   8        4.13        3.13      5.06 o
  -6   2   8     1204.17     1198.16     35.13 o
  -5   2   8        3.56       -2.84      2.84 o
  -4   2   8       28.61       28.10      3.39 o
  -3   2   8     2331.19     2233.67     31.31 o
  -2   2   8      947.31      970.70     15.57 o
  -1   2   8     1073.48     1059.80     14.18 o
   0   2   8     3114.90     3097.37     36.83 o
   1   2   8        8.47       12.50      2.00 o
   2   2   8     2271.06     2297.36     33.43 o
   3   2   8     4036.95     4005.24     50.16 o
   4   2   8        3.52        3.35      2.07 o
   5   2   8     1192.75     1156.18     25.07 o
   6   2   8     2919.12     2820.79     49.41 o
   7   2   8      368.92      353.99     11.53 o
   8   2   8      371.02      354.80     14.34 o
   9   2   8     1091.78     1049.75     44.42 o
  10   2   8      188.75      202.99     13.63 o
  11   2   8     1008.78      965.36     32.37 o
  -8   3   8      384.66      378.99     15.93 o
  -7   3   8      611.42      541.91     18.38 o
  -6   3   8     3777.67     3704.38     87.29 o
  -5   3   8      190.05      220.37      8.18 o
  -4   3   8      966.00      919.31     17.30 o
  -3   3   8     1359.98     1396.00     21.21 o
  -2   3   8      197.65      200.91      5.86 o
  -1   3   8      206.19      144.94      4.01 o
   0   3   8     1694.08     1697.27     37.12 o
   1   3   8        3.89        0.69      1.60 o
   2   3   8     2360.80     2245.96     39.54 o
   3   3   8     1321.67     1349.57     17.25 o
   4   3   8      103.80      110.47      3.71 o
   5   3   8     2176.24     2158.53     35.80 o
   6   3   8      213.38      209.95      7.17 o
   7   3   8     1399.85     1320.15     27.40 o
   8   3   8     2617.21     2554.85     89.84 o
   9   3   8        1.79       -3.71      3.71 o
  10   3   8      351.97      322.24     15.06 o
  11   3   8      352.21      341.22     16.48 o
  -8   4   8      367.65      347.49     19.44 o
  -7   4   8      240.29      211.25     12.74 o
  -6   4   8     1193.12     1168.31     28.98 o
  -5   4   8       49.26       67.47      5.37 o
  -4   4   8      940.18      903.70     17.02 o
  -3   4   8      666.47      760.51     16.01 o
  -2   4   8        9.02        7.47      2.88 o
  -1   4   8     1697.73     1705.91     29.74 o
   0   4   8      331.18      325.15      8.86 o
   1   4   8      196.19      215.00      5.95 o
   2   4   8     5132.68     5273.81     68.37 o
   3   4   8     2956.20     2963.86     34.33 o
   4   4   8     1396.74     1472.43     27.21 o
   5   4   8     1872.42     1786.46     24.70 o
   6   4   8      178.12      173.40      6.32 o
   7   4   8      328.44      310.83      9.68 o
   8   4   8     4227.49     4026.76    159.36 o
   9   4   8      800.04      740.35     21.97 o
  10   4   8      833.17      778.60     23.91 o
  11   4   8      564.56      514.61     19.68 o
  12   4   8      116.31      104.53     15.81 o
  -7   5   8      334.86      341.98     18.30 o
  -6   5   8      766.87      788.65     22.58 o
  -5   5   8        0.17        0.48      3.36 o
  -4   5   8     1872.77     1847.40     32.97 o
  -3   5   8     1522.85     1632.85     28.97 o
  -2   5   8      123.82      122.07      5.39 o
  -1   5   8     2364.76     2301.60     38.64 o
   0   5   8     1088.40     1105.17     25.36 o
   1   5   8        1.71        4.86      2.42 o
   2   5   8     2369.46     2319.86     29.28 o
   3   5   8      465.28      530.87      8.29 o
   4   5   8     1858.41     1872.28     30.39 o
   5   5   8     1944.64     1955.13     30.98 o
   6   5   8      190.74      171.60      4.16 o
   7   5   8     1661.15     1655.01     59.46 o
   8   5   8     1053.99     1038.15     59.98 o
   9   5   8       32.80       26.61      4.61 o
  10   5   8     1585.26     1530.66     49.19 o
  11   5   8      363.73      356.99     15.60 o
  12   5   8       24.01       19.78      5.74 o
  -7   6   8      663.05      712.75     26.86 o
  -6   6   8      466.67      443.60     19.30 o
  -5   6   8       93.15       71.66      6.52 o
  -4   6   8     1415.67     1398.25     36.80 o
  -3   6   8       25.74       16.26      3.20 o
  -2   6   8      855.37      784.31     19.95 o
  -1   6   8      554.62      607.01     14.37 o
   0   6   8      797.59      731.75     15.65 o
   1   6   8      304.46      295.26      8.39 o
   2   6   8     1967.10     1983.90     25.98 o
   3   6   8       40.62       44.18      2.81 o
   4   6   8     2376.51     2381.18     37.62 o
   5   6   8     2017.66     2097.81     80.81 o
   6   6   8       66.93       63.84      6.01 o
   7   6   8     1662.16     1641.04     35.91 o
   8   6   8     1022.98     1039.76     24.81 o
   9   6   8      213.04      203.77      9.21 o
  10   6   8      945.81      942.56     25.52 o
  11   6   8      148.78      138.21      9.06 o
  12   6   8      137.21      128.78      9.50 o
  -6   7   8      442.28      422.91     18.54 o
  -5   7   8      181.34      174.38      8.77 o
  -4   7   8      947.37      943.30     19.98 o
  -3   7   8      190.93      193.43     10.96 o
  -2   7   8     1179.61     1119.81     36.56 o
  -1   7   8     1513.77     1491.64     31.22 o
   0   7   8       80.90       84.43      8.14 o
   1   7   8     1635.68     1638.10     31.73 o
   2   7   8      692.84      723.84     14.63 o
   3   7   8      185.80      210.13      4.83 o
   4   7   8     1217.98     1176.44     33.73 o
   5   7   8     1090.70     1125.59     32.36 o
   6   7   8      239.85      234.15     12.36 o
   7   7   8     3952.80     3875.25     70.06 o
   8   7   8      597.84      574.55     29.36 o
   9   7   8     1402.16     1418.46     39.90 o
  10   7   8     1355.46     1366.97     29.86 o
  11   7   8        1.12       -0.72      3.58 o
  12   7   8      673.79      633.62     19.38 o
  -5   8   8      306.25      312.54     19.68 o
  -4   8   8      953.95     1011.95     42.96 o
  -3   8   8      280.73      244.23     12.47 o
  -2   8   8      775.17      801.71     23.03 o
  -1   8   8      681.12      677.65     18.31 o
   0   8   8      101.69      103.90      7.05 o
   1   8   8     1771.86     1735.72     33.92 o
   2   8   8     2432.77     2362.43     43.13 o
   3   8   8     2056.90     1980.05     36.00 o
   4   8   8     1154.85     1224.64     21.42 o
   5   8   8      975.87     1024.37     81.31 o
   6   8   8       54.39       74.79     13.05 o
   7   8   8     1388.14     1478.10    129.49 o
   8   8   8      151.92      114.44     17.57 o
   9   8   8     1294.48     1366.42     40.41 o
  10   8   8      565.31      567.79     15.27 o
  11   8   8        8.00       -2.66      3.41 o
  12   8   8      514.98      524.91     14.28 o
  -4   9   8      465.51      499.68     18.39 o
  -3   9   8       16.59       17.21      5.29 o
  -2   9   8      558.02      516.68     16.85 o
  -1   9   8      291.51      317.15     15.39 o
   0   9   8        9.17        5.84      5.01 o
   1   9   8      684.64      683.53     20.57 o
   2   9   8      208.59      185.27      7.83 o
   3   9   8      502.01      513.43     12.82 o
   4   9   8     1717.20     1653.05     39.67 o
   5   9   8      482.86      490.08     19.84 o
   6   9   8      764.02      702.09     25.60 o
   7   9   8      958.49      937.14     31.29 o
   8   9   8      191.43      197.76     23.59 o
   9   9   8     1764.45     1768.26     81.31 o
  10   9   8      843.06      876.96     20.27 o
  11   9   8      301.68      326.64     11.82 o
  -3  10   8      320.11      347.28     15.61 o
  -2  10   8      501.33      532.79     17.95 o
  -1  10   8        0.68        1.82      4.01 o
   0  10   8     1010.28      979.25     24.10 o
   1  10   8     1498.57     1429.11     30.64 o
   2  10   8      289.46      285.97     10.43 o
   3  10   8      952.41      943.14     20.92 o
   4  10   8     2000.07     1971.53     36.63 o
   5  10   8        0.03        3.01      7.03 o
   6  10   8      985.43     1005.22     33.37 o
   7  10   8     1412.97     1437.86     43.66 o
   8  10   8       68.62       60.19      9.28 o
   9  10   8      974.46      950.13     53.20 o
  10  10   8      206.18      230.54     14.30 o
  11  10   8      221.20      242.66      9.90 o
  -2  11   8      621.88      645.64     20.88 o
  -1  11   8       29.14       24.66      5.52 o
   0  11   8      390.00      365.32     13.88 o
   1  11   8      804.66      778.92     20.76 o
   2  11   8       74.99       83.66      7.25 o
   3  11   8      297.45      309.95     13.66 o
   4  11   8      464.33      483.63     19.57 o
   5  11   8      104.74       99.34     10.40 o
   6  11   8     1168.47     1142.87     51.20 o
   7  11   8      536.47      578.21     33.63 o
   8  11   8      500.41      503.41     66.50 o
   9  11   8     1084.67     1106.73     58.72 o
  10  11   8      109.60      107.41     20.58 o
   0  12   8      651.91      682.04     28.49 o
   1  12   8      286.52      348.46     13.69 o
   2  12   8      216.64      219.51     10.57 o
   3  12   8      812.79      818.69     20.45 o
   4  12   8      745.28      742.45     18.48 o
   5  12   8      256.98      287.28     18.77 o
   6  12   8     1937.94     1930.45    109.92 o
   7  12   8       81.42       78.30     15.56 o
   8  12   8      190.13      157.60     21.08 o
   9  12   8      609.76      633.42     42.66 o
   2  13   8       16.49        5.02     10.04 o
   3  13   8      861.63      896.38     40.57 o
   4  13   8       29.86       39.28      8.49 o
   5  13   8      528.47      521.44     14.94 o
   6  13   8      612.30      609.53     21.11 o
   7  13   8       15.54       19.41      5.02 o
  -5  -9   9      113.81      102.89     27.10 o
  -4  -9   9       38.50       14.05     17.32 o
  -3  -9   9      229.03      214.54     18.57 o
  -2  -9   9       17.91       33.63     13.55 o
  -1  -9   9      115.82      169.65     17.57 o
   0  -9   9      220.66      207.29     19.57 o
  -7  -8   9      371.51      354.64     23.10 o
  -6  -8   9      562.57      590.67     27.47 o
  -5  -8   9       53.93       49.29      6.16 o
  -4  -8   9      153.76      165.33     11.16 o
  -3  -8   9     1005.88     1037.29     52.70 o
  -2  -8   9        2.01        2.40      6.24 o
  -1  -8   9      596.27      620.74     20.79 o
   0  -8   9      141.78      132.56     12.36 o
   1  -8   9       31.02       40.25      8.29 o
   2  -8   9      577.54      624.89     34.63 o
  -8  -7   9       61.02       84.32     23.09 o
  -7  -7   9     1281.81     1238.95     54.71 o
  -6  -7   9      445.19      451.80     14.37 o
  -5  -7   9       10.89        7.83      4.36 o
  -4  -7   9      596.81      599.11     16.91 o
  -3  -7   9      371.48      364.83     13.21 o
  -2  -7   9       43.51       44.75      8.77 o
  -1  -7   9      512.33      561.96     35.57 o
   0  -7   9       93.73       83.70      9.77 o
   1  -7   9       92.73      117.69     11.34 o
   2  -7   9      396.83      411.29     23.09 o
   3  -7   9      116.78      109.54     11.89 o
   4  -7   9       26.09       18.71      6.44 o
  -9  -6   9      719.20      664.04     48.69 o
  -8  -6   9      274.80      254.94     14.90 o
  -7  -6   9      821.33      808.55     24.01 o
  -6  -6   9      282.31      313.94     12.26 o
  -5  -6   9        2.92        0.32      3.74 o
  -4  -6   9      777.13      847.43     22.76 o
  -3  -6   9      466.31      457.49     15.43 o
  -2  -6   9      319.41      305.33     12.97 o
  -1  -6   9     1041.04     1053.53     28.16 o
   0  -6   9      476.88      525.72     32.62 o
   1  -6   9      110.27      113.57     10.82 o
   2  -6   9      396.01      412.21     18.45 o
   3  -6   9        1.54        7.12      7.28 o
   4  -6   9      691.52      695.11     21.54 o
   5  -6   9       64.78       58.07     11.04 o
  -9  -5   9      329.66      305.10     16.92 o
  -8  -5   9      381.84      396.97     19.30 o
  -7  -5   9     1087.39     1026.17     34.44 o
  -6  -5   9       15.85       14.05      4.01 o
  -5  -5   9      530.58      524.51     13.65 o
  -4  -5   9      709.84      685.17     15.72 o
  -3  -5   9       14.01       10.31      3.76 o
  -2  -5   9     1396.24     1373.84     24.99 o
  -1  -5   9     1116.35     1093.73     28.42 o
   0  -5   9      618.82      660.24     23.24 o
   1  -5   9      147.21      167.38     12.41 o
   2  -5   9     1373.44     1316.46     60.98 o
   3  -5   9       56.00       69.96     10.79 o
   4  -5   9     1194.19     1227.39     30.23 o
   5  -5   9      277.60      309.38     22.08 o
   6  -5   9      138.52      126.99     12.42 o
  -9  -4   9      416.67      411.23     20.13 o
  -8  -4   9      593.24      598.64     36.39 o
  -7  -4   9      501.68      513.32     18.11 o
  -6  -4   9       36.76       42.00      5.61 o
  -5  -4   9      559.77      594.21     13.34 o
  -4  -4   9     1294.74     1282.73     21.78 o
  -3  -4   9      470.68      499.21     11.73 o
  -2  -4   9     1520.49     1523.89     26.12 o
  -1  -4   9      908.68      899.34     20.56 o
   0  -4   9      206.59      224.41     20.12 o
   1  -4   9     1285.01     1283.13     36.02 o
   2  -4   9     1427.29     1359.77     37.80 o
   3  -4   9       64.99       67.89     17.07 o
   4  -4   9     1088.28     1041.59     26.08 o
   5  -4   9       92.77       88.41     10.07 o
   6  -4   9      149.71      150.11     12.57 o
   7  -4   9      263.00      268.12     22.34 o
  -9  -3   9      423.83      423.89     17.06 o
  -8  -3   9      541.27      523.11     18.54 o
  -7  -3   9      538.95      539.07     18.57 o
  -6  -3   9      475.81      462.06     16.82 o
  -5  -3   9     1171.78     1168.23     26.68 o
  -4  -3   9      867.84      869.67     16.42 o
  -3  -3   9      717.05      722.68     14.33 o
  -2  -3   9     1659.86     1688.79     25.31 o
  -1  -3   9       31.94       31.39      5.43 o
   0  -3   9      771.20      794.27     13.82 o
   1  -3   9      552.12      540.82     12.59 o
   2  -3   9     2343.14     2323.41     39.54 o
   3  -3   9      349.05      368.27     11.26 o
   4  -3   9     2241.90     2226.06     37.80 o
   5  -3   9      382.32      366.06     11.78 o
   6  -3   9      306.49      353.41     13.92 o
   7  -3   9      584.37      561.65     29.11 o
   8  -3   9        6.68        5.52      7.53 o
  -9  -2   9       34.25       32.77      6.96 o
  -8  -2   9      555.81      542.52     19.24 o
  -7  -2   9      559.39      558.84     24.06 o
  -6  -2   9      384.58      387.95     27.32 o
  -5  -2   9      989.88     1039.97     23.34 o
  -4  -2   9       57.28       54.01      4.94 o
  -3  -2   9      150.34      171.66      8.16 o
  -2  -2   9     1460.92     1434.34     19.23 o
  -1  -2   9     1657.97     1757.53     26.19 o
   0  -2   9     1132.68     1076.34     17.67 o
   1  -2   9     3474.94     3430.44     49.75 o
   2  -2   9      447.13      406.93     16.12 o
   3  -2   9     1444.01     1448.91     29.42 o
   4  -2   9     1582.92     1607.35     24.33 o
   5  -2   9       15.67       18.88      3.94 o
   6  -2   9      602.25      606.89     17.39 o
   7  -2   9      441.72      443.19     15.14 o
   8  -2   9      136.87      146.24     11.31 o
   9  -2   9      232.19      261.50     16.56 o
  -9  -1   9        0.54       -0.44      5.65 o
  -8  -1   9      683.32      685.43     31.51 o
  -7  -1   9      788.12      788.85     23.24 o
  -6  -1   9      462.98      452.38     20.43 o
  -5  -1   9     1683.93     1744.63     34.22 o
  -4  -1   9        1.21        3.02      3.51 o
  -3  -1   9      659.39      685.62     12.40 o
  -2  -1   9      765.04      744.16     12.79 o
  -1  -1   9       14.99       23.14      3.26 o
   0  -1   9     1504.51     1439.44     20.31 o
   1  -1   9     3094.48     3088.18     48.25 o
   2  -1   9      302.17      333.73      8.74 o
   3  -1   9     1748.17     1661.06     36.22 o
   4  -1   9     4566.57     4571.41     64.25 o
   5  -1   9      623.72      609.32     14.62 o
   6  -1   9     2526.58     2451.01     42.00 o
   7  -1   9      790.57      776.13     23.70 o
   8  -1   9      181.21      192.94      9.18 o
   9  -1   9      853.33      853.29     29.71 o
  -9   0   9       23.08       13.06      9.29 o
  -8   0   9      587.58      600.09     32.62 o
  -7   0   9       95.03       98.85      9.11 o
  -6   0   9      600.78      551.85     18.06 o
  -5   0   9     1720.19     1725.92     33.73 o
  -4   0   9       98.03      112.39      6.50 o
  -3   0   9      512.23      499.23     10.83 o
  -2   0   9        8.45       10.43      2.44 o
  -1   0   9      242.13      220.74      6.09 o
   0   0   9     3884.81     3796.05     48.57 o
   1   0   9     1133.31     1142.42     22.99 o
   2   0   9      193.88      196.91      6.28 o
   3   0   9     1606.37     1524.62     21.78 o
   4   0   9     2860.87     2814.38     45.54 o
   5   0   9      613.92      609.71     13.75 o
   6   0   9     2823.78     2859.15     46.60 o
   7   0   9       94.02       97.92     11.04 o
   8   0   9      185.89      186.57     13.12 o
   9   0   9      755.72      765.70     26.55 o
  10   0   9       65.29       44.58      9.00 o
  -9   1   9      440.40      456.37     21.29 o
  -8   1   9     1019.39      957.75     47.93 o
  -7   1   9      126.72      126.26     11.71 o
  -6   1   9      527.71      516.63     17.59 o
  -5   1   9     1452.34     1471.93     34.05 o
  -4   1   9      260.10      272.56      8.00 o
  -3   1   9     1241.03     1245.94     19.96 o
  -2   1   9     1273.24     1310.71     20.41 o
  -1   1   9      234.49      252.19      7.62 o
   0   1   9     3046.02     2993.63     42.83 o
   1   1   9      123.87      124.88      4.43 o
   2   1   9     1044.49     1001.04     14.91 o
   3   1   9     1189.61     1209.18     21.37 o
   4   1   9     1446.68     1433.86     29.96 o
   5   1   9     1273.33     1260.77     27.42 o
   6   1   9     4933.90     4911.39    103.35 o
   7   1   9       10.63        0.92      4.07 o
   8   1   9      816.76      741.37     23.91 o
   9   1   9      681.49      620.58     39.15 o
  10   1   9        0.45       -1.08      6.02 o
  -8   2   9     1278.00     1180.73     37.26 o
  -7   2   9       24.10       16.86     11.80 o
  -6   2   9     1193.57     1135.03     64.50 o
  -5   2   9       29.14       32.25      4.07 o
  -4   2   9       29.16       29.17      4.75 o
  -3   2   9     1173.99     1184.66     19.22 o
  -2   2   9      780.35      724.94     13.10 o
  -1   2   9       83.84       91.89      4.72 o
   0   2   9     2266.81     2250.30     29.81 o
   1   2   9        0.57        2.26      2.20 o
   2   2   9     1219.80     1073.82     22.06 o
   3   2   9     3330.12     3281.53     55.06 o
   4   2   9      146.65      150.62      6.17 o
   5   2   9     7116.76     6833.65    117.80 o
   6   2   9     6114.12     5829.18    119.86 o
   7   2   9     1183.17     1149.16     45.60 o
   8   2   9      781.17      772.35     23.75 o
   9   2   9      123.80      120.35     10.29 o
  10   2   9       81.70       90.83     11.54 o
  11   2   9      958.01      943.76     48.18 o
  -8   3   9      384.44      412.16     16.88 o
  -7   3   9       44.86       53.36      7.61 o
  -6   3   9     1300.77     1331.46     38.45 o
  -5   3   9      714.81      737.47     22.12 o
  -4   3   9     1036.44     1030.59     19.16 o
  -3   3   9     1610.85     1627.01     27.72 o
  -2   3   9      204.73      196.88      6.24 o
  -1   3   9      395.78      401.93      9.03 o
   0   3   9     1592.09     1549.53     31.20 o
   1   3   9       14.30       15.05      3.23 o
   2   3   9     2283.64     2198.64     35.58 o
   3   3   9      247.76      207.63      6.03 o
   4   3   9      188.76      186.37      6.25 o
   5   3   9      979.71      994.63     31.27 o
   6   3   9     2594.94     2541.14     56.97 o
   7   3   9      110.05      115.03      7.05 o
   8   3   9     4022.82     3738.63     80.67 o
   9   3   9       31.66       37.44      6.52 o
  10   3   9      278.35      256.20     33.38 o
  11   3   9      968.45      929.05     61.23 o
  -8   4   9      130.00      129.77     11.25 o
  -7   4   9      478.78      437.01     16.82 o
  -6   4   9     1151.50     1164.76     29.32 o
  -5   4   9      135.75      137.65      7.31 o
  -4   4   9      517.31      512.20     15.99 o
  -3   4   9     1480.99     1425.54     25.76 o
  -2   4   9      346.70      353.75      8.94 o
  -1   4   9     1666.60     1593.10     28.54 o
   0   4   9      582.18      551.45     12.81 o
   1   4   9      370.84      382.12     10.65 o
   2   4   9     2231.63     2228.06     32.09 o
   3   4   9     2345.22     2464.45     31.27 o
   4   4   9      454.34      442.82      8.86 o
   5   4   9     2093.39     2068.12     41.95 o
   6   4   9       20.65       26.07      4.07 o
   7   4   9     3190.97     3108.23     65.03 o
   8   4   9     2447.30     2336.23     52.47 o
   9   4   9       74.62       73.28      7.27 o
  10   4   9      617.59      552.19     23.84 o
  11   4   9      763.03      750.07     52.70 o
  -7   5   9      451.20      477.97     21.59 o
  -6   5   9      409.82      408.25     18.57 o
  -5   5   9        7.16        7.67      3.75 o
  -4   5   9      948.27      937.04     20.13 o
  -3   5   9     1428.91     1376.92     25.58 o
  -2   5   9       62.00       68.80      4.11 o
  -1   5   9     1828.99     1837.68     32.46 o
   0   5   9      846.08      842.38     17.32 o
   1   5   9       51.77       59.76      4.30 o
   2   5   9     3135.97     3103.55     43.20 o
   3   5   9      455.35      428.08      7.63 o
   4   5   9     1110.76     1124.63     18.56 o
   5   5   9     1463.53     1442.65     26.69 o
   6   5   9       81.02       81.77      5.49 o
   7   5   9     1668.31     1721.95     73.20 o
   8   5   9     2017.00     1866.51     42.19 o
   9   5   9       76.83       78.02     13.55 o
  10   5   9     1662.62     1586.80     55.96 o
  11   5   9      202.56      186.29     17.07 o
  12   5   9       46.85       63.74     12.05 o
  -6   6   9      192.14      232.19     15.06 o
  -5   6   9        0.18        5.23      3.72 o
  -4   6   9      640.99      669.26     16.08 o
  -3   6   9      956.59      913.22     18.45 o
  -2   6   9      465.21      434.98     14.08 o
  -1   6   9     2092.00     2053.76     40.13 o
   0   6   9     1525.59     1529.34     27.81 o
   1   6   9      350.04      333.35      9.38 o
   2   6   9     1923.09     1911.07     31.84 o
   3   6   9      389.07      381.39      9.20 o
   4   6   9     1549.44     1585.11     26.63 o
   5   6   9     1893.28     1931.60     44.55 o
   6   6   9        6.95        7.22      1.79 o
   7   6   9     1660.11     1673.18     32.35 o
   8   6   9      782.00      742.39     19.32 o
   9   6   9      519.83      499.53     15.77 o
  10   6   9      959.14      964.95     26.23 o
  11   6   9       99.03       92.30     13.55 o
  12   6   9      154.67      154.30     10.49 o
  -6   7   9      701.02      766.63     30.37 o
  -5   7   9      265.22      298.38     11.04 o
  -4   7   9      638.30      667.09     25.33 o
  -3   7   9      261.30      236.70     11.46 o
  -2   7   9      529.97      520.37     16.09 o
  -1   7   9     2045.89     1954.72     43.24 o
   0   7   9       48.06       47.55      5.07 o
   1   7   9     1650.93     1583.69     31.15 o
   2   7   9     1154.64     1121.45     20.92 o
   3   7   9        2.78       -0.75      1.99 o
   4   7   9      756.89      732.61     14.42 o
   5   7   9      294.44      331.77     23.09 o
   6   7   9      169.43      165.29     11.57 o
   7   7   9     2176.27     1983.08     59.73 o
   8   7   9      384.11      365.83     10.99 o
   9   7   9      902.79      899.12     38.40 o
  10   7   9      857.88      846.12     22.87 o
  11   7   9        0.63        1.20      3.71 o
  12   7   9      655.12      619.54     24.17 o
  -5   8   9      128.19      133.87     11.44 o
  -4   8   9      522.28      529.25     18.49 o
  -3   8   9        1.75       -1.74      4.04 o
  -2   8   9      647.27      649.95     18.99 o
  -1   8   9     1212.04     1129.46     26.12 o
   0   8   9       22.54       24.48      4.45 o
   1   8   9     1658.44     1583.13     31.88 o
   2   8   9     3668.64     3582.27     63.04 o
   3   8   9     1164.10     1113.71     33.00 o
   4   8   9     1875.86     1873.62     35.25 o
   5   8   9      512.29      511.78     20.22 o
   6   8   9      114.97      141.04     17.57 o
   7   8   9     1341.55     1359.69     51.70 o
   9   8   9     1226.18     1235.45     25.70 o
  10   8   9      386.99      384.76     12.06 o
  11   8   9       39.50       40.93      5.31 o
  -4   9   9      813.00      850.37     34.40 o
  -3   9   9       16.56       17.44      8.72 o
  -2   9   9      721.41      706.00     20.60 o
  -1   9   9     1245.85     1199.08     28.03 o
   0   9   9       76.97       68.20      6.39 o
   1   9   9     1730.36     1698.82     34.47 o
   2   9   9      240.44      258.43      9.69 o
   3   9   9      879.74      863.75     18.87 o
   4   9   9     2249.81     2299.62     52.86 o
   5   9   9      187.91      204.37     13.47 o
   6   9   9      266.25      298.74     18.32 o
   7   9   9      635.62      693.65     39.65 o
   8   9   9       78.29       90.35     16.56 o
   9   9   9     1058.40     1051.02     56.21 o
  10   9   9      524.56      579.40     12.46 o
  11   9   9      139.47      173.26     11.37 o
  -3  10   9      183.74      195.16     12.87 o
  -2  10   9      197.52      200.39     12.09 o
  -1  10   9      111.24      110.70      8.93 o
   0  10   9      349.86      348.24     13.21 o
   1  10   9      998.79      967.71     23.15 o
   2  10   9       92.94       85.28      6.32 o
   3  10   9     1096.68     1075.30     23.28 o
   4  10   9     2059.45     2005.61     37.38 o
   5  10   9        7.69       -1.00      7.03 o
   6  10   9      933.68      985.77     44.17 o
   7  10   9      872.74      960.61     40.15 o
   8  10   9       66.02       84.82     16.56 o
   9  10   9      749.16      778.98     47.18 o
  10  10   9      158.69      179.18     25.60 o
  11  10   9       62.51       42.01      6.73 o
  -1  11   9       48.69       47.49      6.70 o
   0  11   9      658.68      649.64     19.28 o
   1  11   9     2019.37     1982.51     64.70 o
   2  11   9        0.41        1.24      3.37 o
   3  11   9      822.06      815.27     19.68 o
   4  11   9      292.13      272.31      9.42 o
   5  11   9      147.75      147.77      9.39 o
   6  11   9      877.66      767.43     39.65 o
   7  11   9      335.44      370.92     26.60 o
   8  11   9      254.89      260.91     18.77 o
   9  11   9      773.00      757.39     47.18 o
  10  11   9      179.07      216.83     28.61 o
   0  12   9      435.31      371.42     30.12 o
   1  12   9      860.38      874.91     23.35 o
   2  12   9       96.31       87.78      7.49 o
   3  12   9     1052.92     1003.11     23.63 o
   4  12   9      294.41      314.26     10.82 o
   5  12   9      201.91      184.17      7.80 o
   6  12   9     2054.85     2099.02     81.81 o
   7  12   9       22.87       13.55     10.54 o
   8  12   9      458.93      569.17     35.13 o
   3  13   9      841.88      946.39     29.51 o
   4  13   9       20.45       14.77      4.57 o
   5  13   9      563.62      621.69     18.65 o
   6  13   9      382.01      365.16     14.72 o
   7  13   9       31.56       36.14     12.55 o
  -6  -8  10      284.40      268.68     23.84 o
  -5  -8  10        3.55       -5.68      5.68 o
  -4  -8  10      208.20      210.07     14.90 o
  -3  -8  10      272.61      296.68     18.32 o
  -2  -8  10       10.55        4.58      6.52 o
  -1  -8  10      367.54      410.57     25.60 o
   0  -8  10      238.48      258.64     20.58 o
   1  -8  10        3.97       -0.16      6.50 o
  -7  -7  10      424.93      429.22     52.20 o
  -6  -7  10      609.34      559.15     23.48 o
  -5  -7  10        6.93       11.32      6.47 o
  -4  -7  10     1009.05      968.80     34.26 o
  -3  -7  10      335.46      339.67     15.45 o
  -2  -7  10        8.08       -2.65      5.83 o
  -1  -7  10      548.56      526.64     19.10 o
   0  -7  10      287.13      316.34     16.94 o
   1  -7  10      192.48      192.05     14.86 o
   2  -7  10      639.22      705.13     32.62 o
   3  -7  10      489.53      540.54     23.60 o
  -8  -6  10       31.40       24.55      7.37 o
  -7  -6  10      392.60      383.99     19.74 o
  -6  -6  10      277.51      253.20     16.26 o
  -5  -6  10       38.13       43.10      7.46 o
  -4  -6  10      709.43      705.60     33.81 o
  -3  -6  10      416.12      455.65     17.36 o
  -2  -6  10      279.35      273.20     13.84 o
  -1  -6  10     1023.99     1070.05     29.11 o
   0  -6  10      308.04      278.62     16.22 o
   1  -6  10      276.52      278.06     37.64 o
   2  -6  10      949.06      941.40     31.41 o
   3  -6  10       59.29       54.50     10.54 o
   4  -6  10      446.29      426.55     16.71 o
   5  -6  10       40.97       35.58      8.52 o
  -8  -5  10        9.13        0.36      9.03 o
  -7  -5  10      380.77      398.39     28.86 o
  -6  -5  10      459.45      453.31     17.61 o
  -5  -5  10        4.06        5.56      5.07 o
  -4  -5  10      290.42      287.46     19.49 o
  -3  -5  10        4.60       -2.79      4.59 o
  -2  -5  10     1216.88     1178.26     35.91 o
  -1  -5  10      684.76      711.30     30.62 o
   0  -5  10      125.81      118.96     10.93 o
   1  -5  10      145.21      156.57     12.57 o
   2  -5  10      733.78      747.22     26.08 o
   3  -5  10        0.22        1.47      5.29 o
   4  -5  10     1003.34     1110.78     28.69 o
   5  -5  10      832.23      890.14     30.69 o
   6  -5  10      182.07      187.45     14.93 o
  -9  -4  10      307.75      288.10     35.64 o
  -8  -4  10      283.42      328.39     15.45 o
  -7  -4  10      313.40      304.87     14.50 o
  -6  -4  10      152.72      155.63     11.19 o
  -5  -4  10      459.72      461.72     17.22 o
  -4  -4  10     1368.27     1364.31     33.87 o
  -3  -4  10       13.11        8.50      4.88 o
  -2  -4  10     2170.37     2003.87     45.00 o
  -1  -4  10      684.02      674.06     20.52 o
   0  -4  10        5.25        2.17      4.70 o
   1  -4  10      832.16      816.79     32.37 o
   2  -4  10     1042.88     1021.39     34.13 o
   3  -4  10       22.94       21.60      8.03 o
   4  -4  10     1556.74     1560.23     45.02 o
   5  -4  10      300.42      324.46     16.67 o
   6  -4  10      131.97      145.54     12.86 o
   7  -4  10      430.86      471.15     21.15 o
  -9  -3  10      285.17      295.93     15.35 o
  -8  -3  10      152.11      165.86     11.79 o
  -7  -3  10      201.70      231.70     13.22 o
  -6  -3  10       90.45       93.12      8.81 o
  -5  -3  10        1.93        0.13      3.92 o
  -4  -3  10     2114.99     2108.59     40.70 o
  -3  -3  10      205.81      204.68     18.43 o
  -2  -3  10      741.71      723.67     21.23 o
  -1  -3  10      650.74      665.50     17.08 o
   0  -3  10     1169.66     1066.65     21.87 o
   1  -3  10      711.56      720.66     16.80 o
   2  -3  10      364.32      381.24     16.23 o
   3  -3  10      901.49      904.91     24.92 o
   4  -3  10     1426.46     1455.87     34.01 o
   5  -3  10      183.28      197.76     11.50 o
   6  -3  10      500.23      510.45     27.61 o
   7  -3  10      484.07      532.03     28.11 o
   8  -3  10        8.67       11.04      8.03 o
  -9  -2  10        1.57        3.39      5.94 o
  -8  -2  10      489.56      484.14     18.46 o
  -7  -2  10      406.72      439.53     17.00 o
  -6  -2  10       66.68       53.24      7.49 o
  -5  -2  10      759.50      740.69     19.12 o
  -4  -2  10     1111.54     1155.19     25.73 o
  -3  -2  10      322.46      312.06     11.62 o
  -2  -2  10     1700.06     1738.46     26.93 o
  -1  -2  10      217.76      215.69      7.54 o
   0  -2  10      177.44      169.81      7.53 o
   1  -2  10     3030.66     2984.25     44.57 o
   2  -2  10       21.81       11.53      3.37 o
   3  -2  10     1295.85     1412.80     26.57 o
   4  -2  10      961.44      970.49     27.43 o
   5  -2  10      116.98       99.91      7.75 o
   6  -2  10      277.99      292.37     14.73 o
   7  -2  10      878.19      929.48     23.70 o
   8  -2  10       79.53       79.73     27.10 o
  -9  -1  10       52.79       55.79      9.36 o
  -8  -1  10     1084.33     1022.17     33.19 o
  -7  -1  10      650.86      673.95     22.21 o
  -6  -1  10       25.58       33.32      6.47 o
  -5  -1  10      574.15      596.13     16.84 o
  -4  -1  10     1598.46     1601.47     32.28 o
  -3  -1  10      187.14      194.62      7.54 o
  -2  -1  10     1472.45     1494.93     23.60 o
  -1  -1  10        7.55        6.65      2.71 o
   0  -1  10      429.73      440.13     10.78 o
   1  -1  10     1310.91     1297.87     22.24 o
   2  -1  10       48.40       52.41      4.38 o
   3  -1  10     1481.42     1399.24     23.72 o
   4  -1  10      588.57      643.25     16.90 o
   5  -1  10      550.18      509.70     14.71 o
   6  -1  10     1437.60     1422.33     30.52 o
   7  -1  10      478.58      530.38     16.72 o
   8  -1  10      160.84      166.97      8.08 o
   9  -1  10      894.92      897.04     30.93 o
  -9   0  10       67.04       79.59     13.80 o
  -8   0  10      738.07      730.16     52.20 o
  -7   0  10       51.84       54.18      8.69 o
  -6   0  10      138.27      152.85     10.86 o
  -5   0  10     1921.46     2027.98     38.93 o
  -4   0  10     1889.96     1882.38     32.16 o
  -3   0  10       73.63       75.53      4.98 o
  -2   0  10     2714.86     2743.95     38.44 o
  -1   0  10        0.24       -0.91      2.32 o
   0   0  10     1683.33     1656.31     27.26 o
   1   0  10     2263.40     2216.04     33.62 o
   2   0  10       15.31       12.19      2.68 o
   3   0  10     2214.42     2188.35     32.78 o
   4   0  10      139.98      125.22      6.10 o
   5   0  10      350.59      364.51      9.97 o
   6   0  10     1259.87     1236.77     27.75 o
   7   0  10      358.49      362.21     35.89 o
   8   0  10      592.93      607.54     57.22 o
   9   0  10      794.75      748.29     26.75 o
  10   0  10       36.94       40.39     13.80 o
  -8   1  10      489.13      437.99     20.40 o
  -7   1  10       25.07       23.45      6.91 o
  -6   1  10      621.12      634.65     23.77 o
  -5   1  10     1250.72     1291.82     35.93 o
  -4   1  10      457.14      485.45     11.29 o
  -3   1  10      608.34      590.93     12.34 o
  -2   1  10     3441.13     3345.84     45.42 o
  -1   1  10      146.93      142.01      5.83 o
   0   1  10     2680.08     2576.95     38.06 o
   1   1  10      315.61      266.48      7.34 o
   2   1  10      253.06      250.60      7.65 o
   3   1  10     2219.80     2145.63     35.34 o
   4   1  10        0.66        3.78      3.32 o
   5   1  10     1073.26     1064.06     24.78 o
   6   1  10      949.06      920.13     22.66 o
   7   1  10       21.07       18.36      5.42 o
   8   1  10      555.94      538.83     20.03 o
   9   1  10      732.17      721.10     25.17 o
  10   1  10       22.09       32.28      7.78 o
  -8   2  10     1105.45     1032.01     34.40 o
  -7   2  10       19.67       22.72      7.07 o
  -6   2  10     2318.38     2233.32     57.99 o
  -5   2  10       63.57       62.75      6.91 o
  -4   2  10       12.35       21.14      3.40 o
  -3   2  10     1224.55     1206.80     19.79 o
  -2   2  10     5364.50     5388.44     70.56 o
  -1   2  10       15.03       15.44      2.76 o
   0   2  10     6519.40     6403.78     86.49 o
   1   2  10       50.79       54.88      3.40 o
   2   2  10      211.02      193.75     14.79 o
   3   2  10      370.13      358.01     11.41 o
   4   2  10        6.46        5.88      3.12 o
   5   2  10     1938.18     1902.90     44.92 o
   6   2  10      455.01      452.85     21.62 o
   7   2  10       74.74       63.53      9.79 o
   8   2  10      362.14      355.23     29.36 o
   9   2  10      125.55      122.43     13.05 o
  10   2  10      222.41      216.98     14.50 o
  11   2  10      790.71      842.72     39.65 o
  -8   3  10      404.86      362.18     16.47 o
  -7   3  10       28.22       42.51      7.16 o
  -6   3  10      691.44      704.94     65.50 o
  -5   3  10      561.73      577.88     23.40 o
  -4   3  10      584.30      597.56     19.35 o
  -3   3  10     1512.01     1517.23     25.43 o
  -2   3  10     1859.33     1867.61     32.63 o
  -1   3  10      542.31      526.33     12.27 o
   0   3  10     4250.11     3983.86     86.68 o
   1   3  10      149.98      156.04     14.80 o
   2   3  10     1216.22     1181.96     29.71 o
   3   3  10     1716.52     1625.05     27.96 o
   4   3  10        0.08        4.13      2.46 o
   5   3  10     4803.35     4597.55    119.25 o
   6   3  10      506.51      513.30     14.40 o
   7   3  10      138.73      127.79     12.55 o
   8   3  10     1474.11     1340.28     34.57 o
   9   3  10       50.26       58.34      7.07 o
  10   3  10      453.34      423.67     17.86 o
  11   3  10      974.90      937.80     29.95 o
  -7   4  10      238.31      199.60     12.78 o
  -6   4  10     1359.90     1318.86     34.70 o
  -5   4  10       10.24        7.04      3.98 o
  -4   4  10     1059.61     1053.82     22.11 o
  -3   4  10     1549.64     1539.40     28.34 o
  -2   4  10     1273.86     1260.34     21.53 o
  -1   4  10     1533.60     1552.55     28.63 o
   0   4  10     5116.17     5035.75     77.61 o
   1   4  10      198.67      206.48      7.53 o
   2   4  10     2816.98     2767.05     63.40 o
   3   4  10     1070.86     1091.41     21.66 o
   4   4  10       23.38       22.33      2.94 o
   5   4  10      347.49      323.38     12.46 o
   6   4  10       83.69       86.51      5.90 o
   7   4  10      673.95      620.13     29.36 o
   8   4  10       18.21       15.56      4.26 o
   9   4  10      451.12      449.60     16.48 o
  10   4  10      486.85      470.35     18.06 o
  11   4  10      868.58      770.66     51.20 o
  -7   5  10      420.37      426.75     20.62 o
  -6   5  10      347.47      345.51     17.48 o
  -5   5  10       16.10       19.33      5.21 o
  -4   5  10      542.36      550.93     14.36 o
  -3   5  10     1289.55     1261.52     24.21 o
  -2   5  10       35.65       29.78      7.61 o
  -1   5  10     2118.29     2117.13     37.01 o
   0   5  10     1385.80     1339.34     54.00 o
   1   5  10      514.91      496.24     12.25 o
   2   5  10     3623.32     3573.03     55.99 o
   3   5  10     1050.66     1069.94     19.85 o
   4   5  10      373.13      381.92     13.62 o
   5   5  10     2709.32     2644.72     73.97 o
   6   5  10      176.04      170.10      7.70 o
   7   5  10     1770.59     1633.24     57.47 o
   8   5  10      192.97      181.26      9.04 o
   9   5  10       46.63       48.97      6.03 o
  10   5  10      414.93      396.98     15.77 o
  11   5  10      535.90      506.41     18.97 o
  -6   6  10      323.67      300.47     16.57 o
  -5   6  10      148.05      154.63      8.71 o
  -4   6  10     1114.06     1038.45     21.70 o
  -3   6  10      499.49      468.81     15.88 o
  -2   6  10      854.83      826.90     35.19 o
  -1   6  10     2181.42     2186.78     42.92 o
   0   6  10     1583.57     1609.72     32.64 o
   1   6  10      820.38      820.78     18.97 o
   2   6  10     3005.26     2919.58     46.91 o
   3   6  10      643.17      661.85     13.83 o
   4   6  10     1622.39     1602.66     30.82 o
   5   6  10     1829.67     1872.45     50.12 o
   6   6  10       29.43       35.33      3.60 o
   7   6  10     1143.79     1052.33     40.15 o
   8   6  10       45.79       48.54      4.97 o
   9   6  10      141.83      123.50      8.14 o
  10   6  10      324.81      344.32     13.66 o
  11   6  10      177.88      191.64     22.84 o
  -5   7  10       19.87       14.44      6.60 o
  -4   7  10      419.49      430.17     16.39 o
  -3   7  10      233.18      214.12     12.00 o
  -2   7  10      127.25      128.71      8.99 o
  -1   7  10     2269.09     2194.33     43.55 o
   0   7  10       96.62      102.84      7.04 o
   1   7  10     2034.85     2007.39     38.69 o
   2   7  10     1801.91     1858.42     37.43 o
   3   7  10      102.70      105.56      8.67 o
   4   7  10      712.57      742.89     35.64 o
   5   7  10      876.02      885.32     31.45 o
   6   7  10       16.64       23.45      3.82 o
   7   7  10     1600.88     1524.71     39.40 o
   8   7  10      327.27      317.49     10.47 o
   9   7  10      127.06      130.92      9.03 o
  10   7  10      209.59      217.83     19.32 o
  11   7  10      293.30      292.29     12.92 o
  -4   8  10      767.64      790.08     23.63 o
  -3   8  10        0.59        3.76      4.42 o
  -2   8  10      954.37      896.12     25.24 o
  -1   8  10      520.56      524.93     16.19 o
   0   8  10        5.54        4.41      5.35 o
   1   8  10     1540.72     1554.36     31.81 o
   2   8  10     2821.20     2736.26     49.90 o
   3   8  10      609.69      617.79     14.72 o
   4   8  10     2383.32     2390.00     42.64 o
   5   8  10      135.88      184.20     18.07 o
   8   8  10      191.27      188.72     10.04 o
   9   8  10      438.51      428.60     22.84 o
  10   8  10      141.51      142.03     12.05 o
  11   8  10        0.08        1.10      3.61 o
  -3   9  10       72.30       72.19      8.15 o
  -2   9  10      851.39      824.94     23.14 o
  -1   9  10      411.08      421.83     14.87 o
   0   9  10        0.98       -2.94      3.56 o
   1   9  10     1302.90     1264.03     27.67 o
   2   9  10      141.27      129.19     10.22 o
   3   9  10     1072.94     1103.47     23.39 o
   4   9  10     2298.36     2278.92     41.43 o
   5   9  10      203.51      185.21     19.07 o
   6   9  10      289.99      315.34     16.28 o
   7   9  10     1417.26     1382.78     64.25 o
   8   9  10        0.50        5.02      7.53 o
   9   9  10      704.98      761.91     46.18 o
  10   9  10      340.27      373.28     11.30 o
  11   9  10        2.28        4.82      3.77 o
  -2  10  10      820.57      829.12     23.90 o
  -1  10  10      358.49      353.07     14.02 o
   0  10  10      120.26      119.88     10.19 o
   1  10  10      586.95      566.69     22.36 o
   2  10  10       25.17       25.39      4.35 o
   3  10  10     1079.64     1047.15     22.91 o
   4  10  10     1145.26     1181.23     24.20 o
   5  10  10       21.99       28.11     10.04 o
   6  10  10      605.40      594.77     32.62 o
   7  10  10      716.00      771.37     28.44 o
   8  10  10      120.80      116.95     19.07 o
   9  10  10      693.38      776.97     47.68 o
  10  10  10      228.47      282.58     32.62 o
  -1  11  10        1.64       -1.78      4.41 o
   0  11  10      521.88      540.28     17.65 o
   1  11  10      860.79      877.14     22.69 o
   2  11  10       48.09       57.68      5.97 o
   3  11  10      918.57      909.95     21.51 o
   4  11  10      277.17      284.03      9.79 o
   5  11  10      168.18      162.73      9.91 o
   6  11  10      883.80      938.59     44.67 o
   7  11  10      381.30      329.76     25.10 o
   9  11  10      786.11      856.77     50.69 o
  10  11  10      239.98      303.66     34.13 o
   1  12  10      868.66      947.62     41.17 o
   2  12  10       34.58       40.18      5.97 o
   3  12  10      633.03      661.11     31.37 o
   4  12  10       25.03       23.03      4.36 o
   5  12  10       19.85       28.07      4.00 o
   6  12  10      862.88      904.96     46.18 o
   7  12  10       96.69       77.80     15.56 o
   4  13  10       49.35       36.14     13.05 o
   5  13  10      536.62      499.69     14.33 o
   6  13  10      418.21      479.87     17.17 o
  -4  -8  11       66.39       92.82     11.67 o
  -3  -8  11      406.14      430.02     42.66 o
  -2  -8  11      101.37      109.61     26.34 o
  -1  -8  11      383.73      361.66     25.60 o
  -6  -7  11      542.92      511.20     43.42 o
  -5  -7  11        4.28       -3.21      6.47 o
  -4  -7  11      696.81      684.03     22.94 o
  -3  -7  11      352.87      343.86     16.13 o
  -2  -7  11        0.03       -6.40      9.26 o
  -1  -7  11      446.46      478.25     21.42 o
   0  -7  11      202.23      207.59     27.35 o
   1  -7  11      398.34      430.19     20.55 o
   2  -7  11      355.73      416.93     22.59 o
  -7  -6  11      188.13      157.60     14.62 o
  -6  -6  11      262.27      268.25     17.49 o
  -5  -6  11        2.47       -3.31      9.51 o
  -4  -6  11      301.94      319.22     15.93 o
  -3  -6  11      749.75      702.70     22.96 o
  -2  -6  11        2.64       -2.27      4.78 o
  -1  -6  11      850.55      758.93     23.80 o
   0  -6  11      170.74      181.86     14.56 o
   1  -6  11      235.55      246.22     16.68 o
   2  -6  11     1131.76     1180.75     37.09 o
   3  -6  11      121.83      138.16     13.28 o
   4  -6  11      323.74      327.55     19.21 o
  -7  -5  11      570.47      564.02     20.59 o
  -6  -5  11      806.92      771.73     44.06 o
  -5  -5  11        2.46        6.47      5.43 o
  -4  -5  11      392.58      404.14     16.44 o
  -3  -5  11      322.30      322.31     14.61 o
  -2  -5  11      471.93      501.02     18.39 o
  -1  -5  11     1036.19     1080.12     29.47 o
   0  -5  11      202.10      209.88     14.70 o
   1  -5  11      401.74      400.88     18.28 o
   2  -5  11      493.81      503.14     21.11 o
   3  -5  11       38.19       43.45      9.03 o
   4  -5  11      574.76      571.82     19.20 o
   5  -5  11       72.71       55.92     11.04 o
  -8  -4  11      224.53      227.30     16.31 o
  -7  -4  11      422.46      423.35     33.65 o
  -6  -4  11      154.28      168.08     12.33 o
  -5  -4  11       12.45        8.67      5.65 o
  -4  -4  11      471.37      461.42     22.56 o
  -3  -4  11        0.41       -4.23      4.23 o
  -2  -4  11      959.99      927.06     26.17 o
  -1  -4  11     1095.14     1042.69     28.01 o
   0  -4  11        4.72        1.16      5.06 o
   1  -4  11      518.10      520.95     20.58 o
   2  -4  11      418.41      392.10     17.73 o
   3  -4  11       42.79       42.45      7.81 o
   4  -4  11     1086.88     1136.36     28.67 o
   5  -4  11       73.26       58.62      9.00 o
   6  -4  11      102.21      102.45     11.29 o
  -8  -3  11      185.51      189.95     13.26 o
  -7  -3  11     1036.85      966.73     28.15 o
  -6  -3  11       26.84       13.97      6.05 o
  -5  -3  11      470.28      446.14     17.97 o
  -4  -3  11     1881.17     1784.65     41.89 o
  -3  -3  11      191.02      183.68     11.90 o
  -2  -3  11      912.38      908.53     25.30 o
  -1  -3  11     1246.37     1171.61     29.77 o
   0  -3  11      384.49      369.66     16.50 o
   1  -3  11      594.03      589.64     17.85 o
   2  -3  11      247.76      251.75     11.43 o
   3  -3  11      343.52      349.12     13.66 o
   4  -3  11      695.11      724.16     17.92 o
   5  -3  11      132.25      127.04     11.34 o
   6  -3  11      244.16      235.40     18.57 o
   7  -3  11      239.12      228.37     18.07 o
  -8  -2  11      476.74      466.45     18.94 o
  -7  -2  11      294.55      325.87     22.15 o
  -6  -2  11       11.59        6.17      5.58 o
  -5  -2  11      561.11      558.36     19.20 o
  -4  -2  11      457.77      453.73     16.81 o
  -3  -2  11        2.10       -0.89      4.33 o
  -2  -2  11      735.62      689.05     28.25 o
  -1  -2  11      371.79      345.31     10.34 o
   0  -2  11       10.31       17.68      3.94 o
   1  -2  11     3213.90     3073.72     50.52 o
   2  -2  11      128.52      131.88      9.71 o
   3  -2  11     2135.56     2053.23     36.28 o
   4  -2  11     1457.97     1481.34     27.88 o
   5  -2  11       61.87       61.94      6.58 o
   6  -2  11      279.85      303.70     12.39 o
   7  -2  11      141.99      141.57      9.51 o
   8  -2  11       40.07       30.12      7.53 o
  -8  -1  11      523.20      524.14     55.21 o
  -7  -1  11      634.17      604.13     31.87 o
  -6  -1  11        1.32        3.19      5.25 o
  -5  -1  11     1551.13     1493.23     36.29 o
  -4  -1  11      746.91      724.85     21.76 o
  -3  -1  11      815.66      813.57     19.70 o
  -2  -1  11     1554.49     1514.16     26.26 o
  -1  -1  11      155.18      144.17      7.22 o
   0  -1  11      390.56      393.38     15.32 o
   1  -1  11      820.21      857.89     18.23 o
   2  -1  11       12.38       11.52      3.35 o
   3  -1  11      735.36      832.41     20.38 o
   4  -1  11      546.91      550.94     15.58 o
   5  -1  11       34.34       30.76      6.54 o
   6  -1  11      615.40      616.98     17.04 o
   7  -1  11      316.60      330.11     17.83 o
   8  -1  11       14.83       -1.25      5.68 o
   9  -1  11      538.72      480.94     22.33 o
  -8   0  11      743.34      736.14     35.64 o
  -7   0  11       17.03       18.61      6.86 o
  -6   0  11      208.89      215.51     14.36 o
  -5   0  11     2796.96     2744.62     58.34 o
  -4   0  11      101.20      115.39      7.15 o
  -3   0  11     1208.99     1198.10     20.53 o
  -2   0  11     1038.21     1063.19     18.55 o
  -1   0  11       52.33       58.96      4.44 o
   0   0  11      908.45      893.58     17.10 o
   1   0  11     1740.96     1670.04     27.14 o
   2   0  11        3.92        0.85      2.80 o
   3   0  11     2225.29     2139.29     35.15 o
   4   0  11      221.12      216.14      8.63 o
   5   0  11      819.03      781.43     18.14 o
   6   0  11      896.17      856.50     26.91 o
   7   0  11       70.96       55.56     11.04 o
   8   0  11      283.35      274.18     15.36 o
   9   0  11      458.41      445.87     20.39 o
  -8   1  11      283.49      302.36     18.21 o
  -7   1  11        0.41       -5.49      5.49 o
  -6   1  11      285.36      283.32     15.62 o
  -5   1  11      881.22      871.42     24.84 o
  -4   1  11      428.63      453.65     12.41 o
  -3   1  11     1277.11     1294.42     24.13 o
  -2   1  11      512.19      524.40     11.59 o
  -1   1  11       59.23       63.85      4.80 o
   0   1  11     1976.71     1907.28     29.99 o
   1   1  11      941.77      919.91     20.72 o
   2   1  11      338.35      322.90      9.11 o
   3   1  11     1750.63     1815.59     49.13 o
   4   1  11      123.12      129.04      9.57 o
   5   1  11      316.28      306.76     13.63 o
   6   1  11     1383.50     1389.76     36.83 o
   7   1  11        3.41        6.66      4.78 o
   8   1  11      634.76      590.15     21.97 o
   9   1  11      737.13      719.17     25.52 o
  10   1  11       31.41       40.81      8.43 o
  -8   2  11      884.69      829.17     41.66 o
  -7   2  11       57.12       64.43     15.56 o
  -6   2  11     1152.00     1129.63     35.11 o
  -5   2  11      353.03      335.05     27.86 o
  -4   2  11      500.37      518.43     14.07 o
  -3   2  11     2619.26     2610.59     47.14 o
  -2   2  11      131.96      120.55      5.85 o
  -1   2  11      302.12      277.74      9.09 o
   0   2  11     2275.30     2243.93     37.60 o
   1   2  11      927.17      902.35     21.87 o
   2   2  11      292.33      288.59     10.87 o
   3   2  11     1050.21     1037.29     24.02 o
   4   2  11      489.94      490.46     23.80 o
   5   2  11     1613.53     1625.28     34.26 o
   6   2  11     1361.28     1331.71     44.27 o
   7   2  11       88.65       92.73      8.50 o
   8   2  11      735.31      724.08     29.36 o
   9   2  11       17.06       19.99      5.91 o
  10   2  11       25.25        9.18      6.20 o
  -7   3  11       41.89       47.67      9.15 o
  -6   3  11      342.48      373.10     20.08 o
  -5   3  11      409.96      411.55     24.73 o
  -4   3  11      228.78      229.54     11.12 o
  -3   3  11     1972.39     1929.20     38.88 o
  -2   3  11      133.94      137.74      9.18 o
  -1   3  11     2459.01     2455.16     40.86 o
   0   3  11      915.11      829.34     20.74 o
   1   3  11        5.34       10.54      3.67 o
   2   3  11     1603.06     1588.80     32.98 o
   3   3  11      127.62      121.78      6.48 o
   4   3  11      813.78      777.63     19.56 o
   5   3  11     1183.46     1150.51     25.62 o
   6   3  11      840.92      841.39     38.52 o
   7   3  11        9.14        9.29      4.27 o
   8   3  11     1255.00     1179.31     41.66 o
   9   3  11      119.17      100.76      9.40 o
  10   3  11      447.78      401.92     19.07 o
  -7   4  11        0.58        7.62      9.56 o
  -6   4  11      840.50      777.51     46.93 o
  -5   4  11       20.40       18.41      4.75 o
  -4   4  11      590.18      577.27     15.29 o
  -3   4  11     1357.87     1318.69     25.53 o
  -2   4  11        0.21       -2.37      3.29 o
  -1   4  11     2366.55     2307.13     45.06 o
   0   4  11      370.10      353.54     13.76 o
   1   4  11        7.61        7.01      2.94 o
   2   4  11     1417.59     1477.71     26.72 o
   3   4  11     3474.41     3559.53     66.22 o
   4   4  11        4.52        1.06      2.40 o
   5   4  11     2228.31     2194.17     44.43 o
   6   4  11      841.78      751.68     24.89 o
   7   4  11      814.57      795.61     22.68 o
   8   4  11      490.29      451.10     16.28 o
   9   4  11       85.95       78.68     11.29 o
  10   4  11      399.77      350.52     22.34 o
  11   4  11      564.71      556.22     34.88 o
  -6   5  11      825.39      813.03     45.67 o
  -5   5  11       34.13       41.88      5.54 o
  -4   5  11      246.31      249.14     12.68 o
  -3   5  11      894.03      881.89     18.75 o
  -2   5  11       48.63       67.44      6.78 o
  -1   5  11     2093.87     2044.79     40.89 o
   0   5  11       20.85       10.83      3.68 o
   1   5  11     1996.09     2001.43     38.68 o
   2   5  11     1075.66     1046.35     20.55 o
   3   5  11      543.58      556.37     20.76 o
   4   5  11      353.74      362.10      9.81 o
   5   5  11      938.69      962.54     22.21 o
   6   5  11       31.53       32.69      5.66 o
   7   5  11      614.76      591.44     17.54 o
   8   5  11     1222.62     1175.36     71.27 o
   9   5  11       63.62       56.39     10.79 o
  10   5  11      746.12      705.03     22.33 o
  11   5  11      705.47      672.92     22.87 o
  -6   6  11      723.33      781.79     38.90 o
  -5   6  11       17.77       19.06      4.58 o
  -4   6  11      391.95      402.76     11.46 o
  -3   6  11      692.87      719.83     21.01 o
  -2   6  11      441.30      415.85     14.51 o
  -1   6  11     2164.98     2094.46     42.03 o
   0   6  11       42.41       33.13      4.82 o
   1   6  11     1537.43     1514.12     31.01 o
   2   6  11       43.69       49.52      4.87 o
   3   6  11      864.13      876.29     19.30 o
   4   6  11     1091.04     1108.64     42.16 o
   5   6  11     2346.15     2330.38     42.03 o
   6   6  11        2.32        2.57      2.60 o
   7   6  11      933.42      931.51     36.21 o
   8   6  11      528.11      496.68     15.41 o
   9   6  11       37.72       38.49      6.52 o
  10   6  11      656.54      575.64     19.83 o
  11   6  11      161.51      156.98     16.81 o
  -5   7  11       22.76       24.97      6.84 o
  -4   7  11      785.07      805.99     23.83 o
  -3   7  11      177.10      181.91     11.62 o
  -2   7  11       34.32       45.57      6.18 o
  -1   7  11     1944.18     1851.56     38.64 o
   0   7  11        1.91        4.32      3.43 o
   1   7  11     2044.30     1932.17     38.11 o
   2   7  11      426.82      407.57     12.31 o
   3   7  11      462.04      451.88     12.22 o
   4   7  11      444.44      450.34     19.43 o
   5   7  11     1351.14     1291.44     51.20 o
   6   7  11       91.48      102.04      8.03 o
   7   7  11     1230.14     1160.72     58.72 o
   8   7  11     1081.65     1034.00     25.00 o
   9   7  11      107.04      101.05      7.10 o
  10   7  11     1103.08     1024.81     30.87 o
  11   7  11      184.76      175.63     10.82 o
  -4   8  11      751.56      791.52     29.57 o
  -3   8  11      187.10      174.22     12.76 o
  -2   8  11      466.01      482.86     16.60 o
  -1   8  11      571.52      570.46     22.07 o
   0   8  11       53.19       47.70      5.94 o
   1   8  11      972.04      940.56     22.33 o
   2   8  11      282.53      277.93     10.17 o
   3   8  11        9.81        9.72      3.10 o
   4   8  11      509.75      548.26     16.76 o
   5   8  11      253.71      279.05      8.40 o
   6   8  11      560.10      496.90     19.07 o
   8   8  11      397.39      407.51     16.81 o
   9   8  11      125.14      128.21      7.27 o
  10   8  11     1137.25     1135.12     31.12 o
  11   8  11       10.91       10.79      4.61 o
  -3   9  11        9.17       17.79      5.76 o
  -2   9  11      537.49      566.00     18.70 o
  -1   9  11      424.20      445.96     15.58 o
   0   9  11       32.98       23.72      4.96 o
   1   9  11      822.87      829.91     25.73 o
   2   9  11       35.55       46.96      5.03 o
   3   9  11      785.60      730.01     17.55 o
   4   9  11      954.59      935.70     20.14 o
   5   9  11       41.05       56.46     10.79 o
   9   9  11      464.38      465.28     18.07 o
  10   9  11      880.95      796.17     24.52 o
  -2  10  11     1670.68     1691.28     38.98 o
  -1  10  11      507.06      486.73     17.04 o
   0  10  11       66.31       68.52      7.07 o
   1  10  11      483.20      497.03     21.09 o
   2  10  11        1.13        3.85      3.83 o
   3  10  11      413.54      419.42     12.66 o
   4  10  11      357.48      382.53     11.22 o
   5  10  11      160.82      147.51      8.16 o
   6  10  11      124.12      143.55     18.07 o
   8  10  11       61.33       77.80     15.56 o
   9  10  11      796.40      772.95     47.18 o
  10  10  11      417.50      571.18     41.66 o
   0  11  11      203.98      195.60     20.08 o
   1  11  11      753.56      786.04     21.34 o
   2  11  11       52.19       57.75      6.16 o
   3  11  11      662.35      695.49     18.13 o
   4  11  11      203.19      206.50      9.04 o
   5  11  11       39.26       36.93      5.52 o
   6  11  11      613.18      651.99     36.64 o
   7  11  11      320.05      305.17     24.59 o
   9  11  11      883.89      961.17     55.21 o
   2  12  11        9.10       13.50      4.73 o
   3  12  11      589.34      599.96     17.22 o
   4  12  11       58.75       85.06      6.52 o
   5  12  11       20.00       19.62      3.84 o
   6  12  11      288.96      327.25     26.60 o
   7  12  11      279.28      283.58     27.10 o
  -4  -7  12      474.13      481.71     32.03 o
  -3  -7  12      178.27      155.16     12.64 o
  -2  -7  12        1.11        1.46     11.82 o
  -1  -7  12      369.84      434.66     28.61 o
   0  -7  12      322.68      331.66     18.41 o
  -6  -6  12      433.93      467.62     27.56 o
  -5  -6  12      173.44      158.73     17.42 o
  -4  -6  12      664.11      598.52     23.13 o
  -3  -6  12      170.28      157.87     12.38 o
  -2  -6  12       22.83       21.37      6.56 o
  -1  -6  12      461.34      461.58     22.08 o
   0  -6  12       65.64       52.67      9.40 o
   1  -6  12      625.98      704.17     74.28 o
   2  -6  12      857.11      860.30     31.05 o
   3  -6  12       27.14       24.03      8.14 o
  -6  -5  12      418.19      371.11     17.22 o
  -5  -5  12      128.90      148.31     12.12 o
  -4  -5  12      546.01      551.16     20.15 o
  -3  -5  12       26.28       16.95     10.20 o
  -2  -5  12      524.64      510.71     19.22 o
  -1  -5  12      282.86      312.66     16.67 o
   0  -5  12       73.43       74.41     18.07 o
   1  -5  12      465.04      457.05     20.58 o
   2  -5  12      446.24      443.40     20.22 o
   3  -5  12       86.15       86.84     10.65 o
   4  -5  12      291.09      306.70     14.18 o
  -7  -4  12      846.27      860.00     27.22 o
  -6  -4  12      481.17      493.88     19.63 o
  -5  -4  12        6.71        5.47      6.02 o
  -4  -4  12      584.18      570.37     20.45 o
  -3  -4  12       21.21       17.93      5.99 o
  -2  -4  12      698.62      727.82     22.83 o
  -1  -4  12      603.84      561.55     19.53 o
   0  -4  12       19.51       25.20     12.80 o
   1  -4  12      335.22      351.53     42.41 o
   2  -4  12      458.29      406.02     18.63 o
   3  -4  12      146.98      172.75     14.81 o
   4  -4  12      752.38      802.73     22.85 o
   5  -4  12      293.54      308.11     16.94 o
  -7  -3  12      600.39      589.33     21.62 o
  -6  -3  12        0.14       -2.72      5.42 o
  -5  -3  12      551.27      547.78     19.87 o
  -4  -3  12      443.76      428.00     19.20 o
  -3  -3  12        2.66       -4.47      4.47 o
  -2  -3  12     1240.17     1193.06     31.30 o
  -1  -3  12      612.64      618.81     20.30 o
   0  -3  12      447.18      397.06     19.32 o
   1  -3  12      864.19      891.85     28.74 o
   2  -3  12      143.71      154.64     12.21 o
   3  -3  12      528.21      563.08     21.57 o
   4  -3  12      524.47      537.32     17.15 o
   5  -3  12      185.75      152.58     16.06 o
   6  -3  12      150.84      130.00     14.56 o
  -7  -2  12      766.34      740.43     24.63 o
  -6  -2  12       12.26       12.72      6.22 o
  -5  -2  12     1027.26      986.86     28.23 o
  -4  -2  12     1029.42     1088.05     29.71 o
  -3  -2  12      124.10      103.10      9.37 o
  -2  -2  12      999.70      981.71     26.94 o
  -1  -2  12        6.90        2.93      4.03 o
   0  -2  12       20.19       19.35      5.28 o
   1  -2  12      384.44      410.70     12.26 o
   2  -2  12       43.44       49.25      5.27 o
   3  -2  12      838.30      896.99     43.67 o
   4  -2  12     1209.55     1208.17     24.26 o
   5  -2  12        1.11        2.89      4.70 o
   6  -2  12      194.93      242.55     11.69 o
   7  -2  12      749.14      892.91     35.13 o
  -7  -1  12      266.09      247.91     15.03 o
  -6  -1  12        2.27       -1.74      4.70 o
  -5  -1  12      783.29      773.60     24.05 o
  -4  -1  12      231.52      234.78     13.16 o
  -3  -1  12      738.27      801.49     23.29 o
  -2  -1  12     1181.80     1288.58     35.97 o
  -1  -1  12       62.14       81.28      5.98 o
   0  -1  12      525.13      516.47     13.68 o
   1  -1  12      642.13      680.63     16.11 o
   2  -1  12       37.08       49.12      5.60 o
   3  -1  12     1464.36     1386.15     30.13 o
   4  -1  12     1170.46     1205.10     28.86 o
   5  -1  12      124.45      121.73      7.72 o
   6  -1  12      547.35      573.01     16.11 o
   7  -1  12      579.24      571.99     23.50 o
   8  -1  12       16.87        9.44      6.56 o
  -7   0  12       94.97      103.81     11.70 o
  -6   0  12        2.93       -4.97      5.21 o
  -5   0  12     1454.47     1446.14     35.84 o
  -4   0  12      324.45      339.22     14.75 o
  -3   0  12      910.06      890.72     18.59 o
  -2   0  12     1614.80     1613.71     27.89 o
  -1   0  12      197.27      182.56      8.76 o
   0   0  12      802.71      805.54     17.62 o
   1   0  12      266.84      306.52     14.51 o
   2   0  12       11.81        9.36      3.61 o
   3   0  12      483.67      530.26     12.16 o
   4   0  12      118.05      137.89      7.19 o
   5   0  12      316.15      334.44     18.82 o
   6   0  12      696.91      681.59     24.06 o
   7   0  12      216.60      217.72     15.21 o
   8   0  12      188.18      168.51     18.82 o
   9   0  12      746.64      799.19     93.86 o
  -7   1  12       17.43       23.99     11.29 o
  -6   1  12      716.77      716.01     26.42 o
  -5   1  12      793.02      851.49     28.72 o
  -4   1  12      434.58      437.10     14.26 o
  -3   1  12     1319.12     1332.18     24.34 o
  -2   1  12      602.26      603.91     13.90 o
  -1   1  12      217.32      216.80     10.14 o
   0   1  12     1673.44     1754.76     35.21 o
   1   1  12      577.44      640.94     16.22 o
   2   1  12      201.58      184.53      7.89 o
   3   1  12     1779.98     1804.21     44.30 o
   4   1  12      107.72      103.58     19.57 o
   5   1  12      538.58      521.19     19.08 o
   6   1  12      728.53      710.99     23.55 o
   7   1  12        2.17        2.76      4.61 o
   8   1  12      331.60      353.71     17.02 o
   9   1  12     1572.62     1573.82     43.78 o
  -7   2  12       17.26       14.25      7.27 o
  -6   2  12      550.42      528.61     22.28 o
  -5   2  12      828.42      860.34     44.92 o
  -4   2  12      181.05      191.21     11.15 o
  -3   2  12      731.55      775.75     18.38 o
  -2   2  12      234.45      217.65     13.41 o
  -1   2  12      194.63      194.19      9.15 o
   0   2  12     2193.99     2140.72     40.67 o
   1   2  12      315.37      386.93     15.25 o
   2   2  12      926.76      906.58     25.88 o
   3   2  12      387.76      416.25     15.57 o
   4   2  12      247.27      228.98     11.65 o
   5   2  12      377.86      365.83     23.84 o
   6   2  12     1130.59     1075.96     30.11 o
   7   2  12        0.45        0.42      4.43 o
   8   2  12     1694.10     1608.09     42.52 o
   9   2  12      219.09      222.56     14.70 o
  10   2  12       42.98       36.66      7.98 o
  -7   3  12        0.37        3.33      6.63 o
  -6   3  12      385.86      392.56     18.72 o
  -5   3  12      595.27      603.81     30.12 o
  -4   3  12      301.82      318.68     12.59 o
  -3   3  12     1289.77     1238.81     38.23 o
  -2   3  12      254.21      260.63     10.12 o
  -1   3  12      842.81      824.06     19.11 o
   0   3  12     1336.96     1336.04     34.89 o
   1   3  12      315.55      290.36     12.92 o
   2   3  12      271.12      261.16     25.10 o
   3   3  12      737.19      759.65     31.65 o
   4   3  12      138.28      135.06      9.40 o
   5   3  12      910.23      887.30     33.38 o
   6   3  12      649.68      635.16     23.34 o
   7   3  12       11.62        9.03      4.61 o
   8   3  12      368.18      370.72     27.61 o
   9   3  12      315.81      308.58     14.89 o
  10   3  12      406.15      393.60     17.90 o
  -6   4  12      465.08      488.97     37.14 o
  -5   4  12      253.94      261.83     15.28 o
  -4   4  12      457.61      476.65     26.66 o
  -3   4  12     1119.81     1134.05     25.71 o
  -2   4  12       48.90       43.94      6.89 o
  -1   4  12     1015.74     1012.62     47.85 o
   0   4  12     1817.25     1785.91     36.49 o
   1   4  12      161.80      155.47     14.40 o
   2   4  12     2751.30     2682.89     49.73 o
   3   4  12      235.98      256.09     11.21 o
   4   4  12      443.15      409.19     14.50 o
   5   4  12     1390.63     1311.47     37.39 o
   6   4  12      463.60      451.76     32.37 o
   7   4  12      264.56      280.80     12.57 o
   8   4  12      408.33      374.90     15.06 o
   9   4  12      105.05      113.85      9.76 o
  10   4  12      404.65      402.57     40.15 o
  -6   5  12      394.37      421.43     25.35 o
  -5   5  12        1.33       -3.34      4.44 o
  -4   5  12      712.58      657.48     16.47 o
  -3   5  12      989.57      943.18     19.54 o
  -2   5  12        3.76        2.86      3.97 o
  -1   5  12      333.10      325.82     12.49 o
   0   5  12      647.42      667.12     18.02 o
   1   5  12      142.54      138.17     13.10 o
   2   5  12     1462.25     1492.00     30.54 o
   3   5  12     1949.17     1916.68     43.97 o
   4   5  12        6.40        5.52      2.99 o
   5   5  12     1733.59     1702.84     47.18 o
   6   5  12       73.34       61.19      6.20 o
   7   5  12      657.05      638.22     19.13 o
   8   5  12      561.49      538.10     17.82 o
   9   5  12       14.01       19.04      5.14 o
  10   5  12      414.63      413.32     20.83 o
  -5   6  12      104.45      131.47     19.07 o
  -4   6  12      325.23      317.97     15.05 o
  -3   6  12     1112.26     1056.51     27.47 o
  -2   6  12       33.17       34.64      5.88 o
  -1   6  12     1324.97     1307.87     29.88 o
   0   6  12      164.27      156.04     10.87 o
   1   6  12      655.96      668.46     21.16 o
   2   6  12      765.53      757.80     18.67 o
   3   6  12      200.37      222.63      9.10 o
   4   6  12      481.76      464.35     14.70 o
   5   6  12     1226.40     1188.31     32.88 o
   6   6  12       25.39       30.39      4.43 o
   7   6  12      986.32      931.34     40.40 o
   8   6  12      555.60      556.30     17.19 o
   9   6  12        0.13        1.55      3.71 o
  10   6  12      681.26      631.62     20.39 o
  -4   7  12      493.60      518.58     19.11 o
  -3   7  12      143.11      139.35     10.45 o
  -2   7  12      259.52      237.05     12.22 o
  -1   7  12     1239.14     1282.74     39.95 o
   0   7  12       79.40       75.81      7.05 o
   1   7  12      305.72      296.20     11.18 o
   2   7  12     2175.38     2205.11     42.43 o
   3   7  12      134.94      148.30      7.98 o
   4   7  12     1131.11     1176.13     24.44 o
   5   7  12      990.49      983.58     31.04 o
   6   7  12       66.63       62.99      5.52 o
   7   7  12      762.69      731.68     19.32 o
   8   7  12      469.82      450.27     14.18 o
   9   7  12       76.43       64.37      6.20 o
  10   7  12      374.28      343.81     16.06 o
  -3   8  12      191.65      160.84     11.70 o
  -2   8  12      401.50      403.58     15.35 o
  -1   8  12      979.90      967.29     24.90 o
   0   8  12        0.07       -0.57      3.67 o
   1   8  12      489.11      492.98     15.17 o
   2   8  12     1057.32     1049.41     23.80 o
   3   8  12      309.38      296.99     10.34 o
   4   8  12     1594.30     1644.04     32.14 o
   5   8  12      477.14      466.78     13.83 o
   6   8  12      495.61      510.41     40.40 o
   7   8  12     1258.12     1207.01     37.89 o
   8   8  12      257.68      244.08     12.55 o
   9   8  12      176.45      173.51      9.29 o
  10   8  12      878.56      878.50     51.45 o
  -2   9  12      414.94      389.58     15.57 o
  -1   9  12      415.15      411.13     15.35 o
   0   9  12      155.47      162.71     10.15 o
   1   9  12      315.24      310.48     12.31 o
   2   9  12      581.13      600.79     16.52 o
   3   9  12        5.84        7.59      3.30 o
   4   9  12     1667.29     1766.49     34.28 o
   5   9  12       36.04       37.23      5.18 o
   9   9  12      471.67      494.89     19.57 o
  10   9  12      701.51      773.41     20.40 o
  -1  10  12      385.86      367.47     15.46 o
   0  10  12       84.71       74.90      7.56 o
   1  10  12      605.61      588.73     17.79 o
   2  10  12       77.01       65.30      6.36 o
   3  10  12      136.21      131.72      8.04 o
   4  10  12     1482.24     1489.26     30.16 o
   5  10  12      178.20      173.68      8.88 o
   6  10  12      613.10      610.83     34.13 o
   8  10  12       23.14       51.20     14.56 o
   9  10  12      562.04      569.68     39.65 o
   0  11  12      162.06      160.11     23.59 o
   1  11  12      619.76      631.79     19.05 o
   2  11  12        1.51        1.61      3.97 o
   3  11  12      386.66      404.15     13.37 o
   4  11  12      934.67      991.51     22.55 o
   5  11  12       42.26       34.44      4.31 o
   6  11  12     1344.38     1460.58     61.74 o
   3  12  12      715.94      782.53     24.01 o
   4  12  12      355.19      343.59     12.26 o
   5  12  12        2.20        0.36      3.15 o
   6  12  12      544.04      525.71     28.61 o
  -4  -6  13      320.99      331.18     23.17 o
  -3  -6  13      208.61      220.45     15.05 o
  -2  -6  13        0.26       -0.38      5.58 o
  -1  -6  13      127.79      130.91     13.12 o
   0  -6  13      109.44       80.68     18.57 o
   1  -6  13      187.91      205.09     16.15 o
  -5  -5  13      104.15      104.38     10.96 o
  -4  -5  13      532.00      540.14     20.74 o
  -3  -5  13      243.93      237.39     15.02 o
  -2  -5  13      131.97      156.39     18.64 o
  -1  -5  13      433.79      471.16     21.47 o
   0  -5  13       29.72       27.82      7.98 o
   1  -5  13      780.62      823.15     30.37 o
   2  -5  13      574.77      615.20     25.02 o
   3  -5  13        1.13        2.97      6.36 o
  -6  -4  13      303.51      293.32     16.23 o
  -5  -4  13       92.96       97.45     10.29 o
  -4  -4  13      620.59      620.16     21.90 o
  -3  -4  13       22.16       12.35     11.29 o
  -2  -4  13      295.33      309.26     15.37 o
  -1  -4  13      979.46      939.21     31.41 o
   0  -4  13       53.34       51.68      8.69 o
   1  -4  13       73.30       87.35     14.56 o
   2  -4  13      243.48      229.74     27.10 o
   3  -4  13        4.16        8.28      6.36 o
   4  -4  13      331.30      337.66     14.39 o
  -6  -3  13       64.57       83.92     11.81 o
  -5  -3  13      273.59      287.73     15.78 o
  -4  -3  13      126.50      150.53     11.78 o
  -3  -3  13       30.63       24.82      6.68 o
  -2  -3  13      281.40      326.81     20.22 o
  -1  -3  13     1192.26     1196.80     36.20 o
   0  -3  13        1.72       -0.60      5.29 o
   1  -3  13     1269.30     1260.57     37.58 o
   2  -3  13       90.72      122.04     12.55 o
   3  -3  13      190.38      194.17     13.93 o
   4  -3  13      512.95      585.04     21.64 o
   5  -3  13       92.19       96.87     13.55 o
   6  -3  13      160.16      154.09     16.06 o
  -7  -2  13      556.45      553.13     21.53 o
  -6  -2  13      115.59      123.43     11.33 o
  -5  -2  13     1108.60     1097.41     34.95 o
  -4  -2  13      881.51      847.31     25.69 o
  -3  -2  13       37.57       29.60      8.28 o
  -2  -2  13      716.42      689.76     36.82 o
  -1  -2  13      594.81      587.87     22.35 o
   0  -2  13       11.14       -1.18      6.52 o
   1  -2  13      863.00      863.19     20.79 o
   2  -2  13      128.75      117.80      7.68 o
   3  -2  13      297.88      331.31     22.25 o
   4  -2  13      920.23      974.99     24.88 o
   5  -2  13        9.26        8.88      7.49 o
   6  -2  13      282.36      333.27     18.57 o
  -7  -1  13      199.69      206.20     16.12 o
  -6  -1  13        2.22        6.33      6.20 o
  -5  -1  13      823.78      833.47     26.45 o
  -4  -1  13      362.13      367.17     20.52 o
  -3  -1  13      405.43      370.10     15.39 o
  -2  -1  13     1240.42     1266.57     32.10 o
  -1  -1  13      160.19      174.84      9.09 o
   0  -1  13      259.37      272.64     10.10 o
   1  -1  13      747.84      740.20     20.26 o
   2  -1  13        2.58        1.93      3.76 o
   3  -1  13      682.04      692.08     15.95 o
   4  -1  13      441.87      448.95     18.51 o
   5  -1  13       11.86       13.71      6.23 o
   6  -1  13      401.43      417.78     19.48 o
   7  -1  13      232.68      262.73     18.15 o
  -7   0  13       70.09       74.60     10.82 o
  -6   0  13      225.66      201.25     20.83 o
  -5   0  13      747.33      758.36     36.92 o
  -4   0  13      112.68      108.76      9.78 o
  -3   0  13      704.43      687.59     21.37 o
  -2   0  13     1398.39     1401.51     33.74 o
  -1   0  13       83.02       73.36      6.07 o
   0   0  13      126.84      126.12     10.44 o
   1   0  13     1886.15     1803.80     36.83 o
   2   0  13      294.61      249.64     10.17 o
   3   0  13     1354.02     1373.71     29.18 o
   4   0  13      257.12      267.05      9.64 o
   5   0  13       49.64       52.68     12.80 o
   6   0  13      591.20      616.18     23.20 o
   7   0  13      155.86      156.49     13.43 o
   8   0  13       90.86       79.98     10.43 o
  -6   1  13     1002.31      990.84     49.69 o
  -5   1  13      160.89      153.32     13.22 o
  -4   1  13      113.97       99.21     11.55 o
  -3   1  13      737.58      749.29     17.86 o
  -2   1  13      775.78      795.55     20.96 o
  -1   1  13       20.29       20.04      4.59 o
   0   1  13     1446.48     1516.16     55.16 o
   1   1  13      963.10      925.12     21.34 o
   2   1  13       15.07       19.97      2.90 o
   3   1  13     1699.01     1643.70     42.16 o
   4   1  13      179.25      204.53     12.51 o
   5   1  13      174.37      138.78     25.35 o
   6   1  13      457.52      419.48     17.86 o
   7   1  13        1.49        4.17      5.77 o
   8   1  13      474.40      488.70     21.10 o
   9   1  13      196.67      173.72     14.18 o
  -6   2  13      615.12      607.65     39.15 o
  -5   2  13     1526.53     1504.67     43.19 o
  -4   2  13      147.77      177.24     13.39 o
  -3   2  13      963.00      972.12     24.43 o
  -2   2  13       99.63      113.21      8.12 o
  -1   2  13      144.40      129.19      7.88 o
   0   2  13      671.87      676.81     16.75 o
   1   2  13     1127.20     1082.31     30.47 o
   2   2  13      325.72      346.83     15.06 o
   3   2  13     2084.71     1886.35     46.04 o
   4   2  13      176.11      152.17     16.56 o
   5   2  13      298.65      302.28     17.82 o
   6   2  13      233.12      232.35     12.92 o
   7   2  13      169.99      189.24     12.95 o
   8   2  13     1582.89     1564.78     42.52 o
   9   2  13      390.39      434.40     19.48 o
  -6   3  13      509.26      558.13     30.62 o
  -5   3  13      116.11      109.92     14.56 o
  -4   3  13      251.76      264.24     12.54 o
  -3   3  13      709.69      672.44     21.86 o
  -2   3  13      153.07      153.10      8.40 o
  -1   3  13      842.96      824.89     19.10 o
   0   3  13     2081.89     2104.55     64.25 o
   1   3  13      544.19      525.40     18.57 o
   2   3  13      651.88      706.38     33.63 o
   3   3  13     2019.44     1924.54     38.10 o
   4   3  13        1.99       -2.01      3.55 o
   5   3  13     1068.68      968.12     27.46 o
   6   3  13      755.83      700.59     31.62 o
   7   3  13       40.49       31.13      6.27 o
   8   3  13      264.36      215.86     13.07 o
   9   3  13      323.19      313.27     15.77 o
  -5   4  13      311.91      300.82     34.88 o
  -4   4  13      412.53      392.61     20.21 o
  -3   4  13      725.40      716.13     17.06 o
  -2   4  13       13.31        6.27      4.52 o
  -1   4  13      386.47      355.91     13.50 o
   0   4  13      389.22      387.89     13.56 o
   1   4  13      236.32      222.02     10.26 o
   2   4  13      376.27      388.68     12.77 o
   3   4  13      609.67      576.87     15.87 o
   4   4  13      115.19      139.16      9.72 o
   5   4  13     2083.58     1971.02     46.23 o
   6   4  13      475.86      439.52     16.12 o
   7   4  13       62.69       67.00      7.45 o
   8   4  13      460.55      467.99     17.73 o
   9   4  13       91.00       92.99      9.21 o
  10   4  13      575.44      580.69     21.61 o
  -5   5  13        2.91       -2.64      5.16 o
  -4   5  13      490.47      527.58     25.79 o
  -3   5  13      623.44      635.29     20.18 o
  -2   5  13        7.21       15.19      4.92 o
  -1   5  13      658.75      689.39     19.60 o
   0   5  13      882.09      859.65     25.47 o
   1   5  13      495.37      487.90     16.22 o
   2   5  13     2119.22     2128.34     41.68 o
   3   5  13     1441.66     1439.16     35.64 o
   4   5  13      413.54      404.56     14.70 o
   5   5  13     2175.86     2055.78     47.33 o
   6   5  13      253.39      243.74     20.33 o
   7   5  13      532.09      496.36     17.02 o
   8   5  13      465.39      456.53     24.09 o
   9   5  13       71.09       49.42     14.56 o
  10   5  13      228.04      218.75     12.76 o
  -4   6  13      732.46      723.99     23.08 o
  -3   6  13      604.50      586.49     19.58 o
  -2   6  13        1.05       -1.51      4.06 o
  -1   6  13      836.75      809.35     22.08 o
   0   6  13       29.15       36.59      5.46 o
   1   6  13      339.73      349.79     12.52 o
   2   6  13      332.21      320.85     27.00 o
   3   6  13      349.84      349.80     11.70 o
   4   6  13       42.63       51.01      6.03 o
   5   6  13     1565.80     1491.80     35.64 o
   6   6  13       39.60       39.97      6.27 o
   7   6  13     1430.86     1358.87     33.15 o
   8   6  13      717.71      692.38     20.55 o
   9   6  13       36.97       23.82      5.14 o
  10   6  13      857.74      845.70     28.61 o
  -4   7  13      447.92      466.87     22.91 o
  -3   7  13      111.92      124.89     10.47 o
  -2   7  13       95.61       96.07      8.77 o
  -1   7  13      685.44      669.02     19.89 o
   0   7  13      166.40      158.99      9.81 o
   1   7  13      384.98      381.88     13.40 o
   2   7  13     1271.61     1266.77     27.80 o
   3   7  13       33.97       32.75      4.82 o
   4   7  13     1014.17     1004.28     23.06 o
   5   7  13     1108.45     1107.87     27.66 o
   6   7  13       33.93       30.36      4.78 o
   7   7  13      641.52      632.67     18.25 o
   8   7  13      668.51      665.36     19.16 o
   9   7  13       15.95       19.28      4.78 o
  10   7  13      557.17      525.06     17.73 o
  -3   8  13      138.46      147.43     11.65 o
  -2   8  13      309.91      281.06     13.58 o
  -1   8  13      670.38      704.93     20.90 o
   0   8  13        9.93       10.98      5.10 o
   1   8  13      795.35      798.17     20.92 o
   2   8  13      293.48      316.87     11.70 o
   3   8  13       22.68       21.36      4.29 o
   4   8  13     1017.56     1047.10     27.35 o
   5   8  13      394.77      410.34     13.47 o
   6   8  13      557.12      552.87     23.34 o
   7   8  13     1312.46     1277.47     51.95 o
   8   8  13       97.21       96.62      6.74 o
   9   8  13      216.65      225.84     12.80 o
  10   8  13      893.79      884.89     41.66 o
  -2   9  13      452.37      414.25     16.57 o
  -1   9  13      370.12      374.56     25.64 o
   0   9  13       89.73       91.19      8.15 o
   1   9  13      473.70      479.64     15.74 o
   2   9  13      665.25      674.89     18.38 o
   3   9  13        4.32        3.58      3.41 o
   4   9  13      825.68      890.14     20.64 o
   5   9  13      221.28      234.60      8.92 o
   6   9  13      599.11      636.29     23.59 o
   7   9  13     1056.09     1037.80     26.85 o
   8   9  13       37.29       24.59      5.52 o
   9   9  13      389.68      409.93     27.86 o
   0  10  13       74.20       79.80      8.04 o
   1  10  13      552.35      591.16     18.09 o
   2  10  13       34.07       26.34      5.27 o
   3  10  13      297.27      296.56     11.34 o
   4  10  13      516.13      531.59     14.84 o
   5  10  13        3.47        7.73      4.54 o
   6  10  13      438.43      443.19     18.57 o
   9  10  13      545.83      525.01     38.65 o
   1  11  13      573.00      566.16     37.64 o
   2  11  13       54.13       50.65      6.40 o
   3  11  13      648.11      669.23     21.14 o
   4  11  13      767.79      819.75     21.98 o
   5  11  13       29.27       24.14      4.39 o
   6  11  13      835.04      900.02     25.43 o
  -3  -5  14      169.67      189.16     15.60 o
  -2  -5  14        4.71       10.58     12.05 o
  -1  -5  14      168.50      192.57     15.77 o
   0  -5  14        0.59       -5.70     10.29 o
   1  -5  14      320.10      326.13     18.09 o
  -4  -4  14      531.70      547.59     21.07 o
  -3  -4  14      116.74      105.53     10.53 o
  -2  -4  14      112.73      140.43     13.12 o
  -1  -4  14     1084.77     1030.43     34.07 o
   0  -4  14       15.95        7.53      6.74 o
   1  -4  14      346.29      416.40     20.05 o
   2  -4  14      137.72      141.28     13.28 o
   3  -4  14       18.08        4.55      6.36 o
  -5  -3  14      274.59      266.85     16.15 o
  -4  -3  14      200.02      208.24     14.11 o
  -3  -3  14        6.94        8.20      6.90 o
  -2  -3  14      271.22      264.99     14.96 o
  -1  -3  14      564.26      575.93     49.44 o
   0  -3  14       41.02       25.81      7.78 o
   1  -3  14     1013.50     1025.48     39.15 o
   2  -3  14       18.27        5.02      7.03 o
   3  -3  14       94.51       88.84     13.55 o
   4  -3  14      146.56      179.18     18.07 o
   5  -3  14       39.76       37.14      9.54 o
  -6  -2  14       10.05        8.86      8.88 o
  -5  -2  14      521.52      537.18     36.82 o
  -4  -2  14      278.06      281.23     19.08 o
  -3  -2  14       62.10       79.27     13.26 o
  -2  -2  14      624.40      634.85     21.34 o
  -1  -2  14      309.36      296.59     15.96 o
   0  -2  14       36.79       40.31      7.57 o
   1  -2  14      428.17      476.70     19.94 o
   2  -2  14      154.23      147.56     15.56 o
   3  -2  14       64.13       85.33     12.05 o
   4  -2  14      457.98      528.52     26.60 o
   5  -2  14       48.58       60.73      9.54 o
   6  -2  14      207.31      241.42     15.06 o
  -6  -1  14        6.28        5.45      8.06 o
  -5  -1  14      819.16      807.95     30.84 o
  -4  -1  14      137.13      130.51     12.89 o
  -3  -1  14       39.50       43.39      7.30 o
  -2  -1  14      807.34      854.97     28.72 o
  -1  -1  14      275.30      299.33     15.36 o
   0  -1  14       93.10       86.85      7.92 o
   1  -1  14      568.60      584.51     17.75 o
   2  -1  14       35.33       45.00      6.10 o
   3  -1  14      738.88      763.32     17.20 o
   4  -1  14      345.45      344.82     12.66 o
   5  -1  14        0.07        6.66      4.23 o
   6  -1  14      169.91      209.10     16.01 o
   7  -1  14      142.65      164.13     20.08 o
  -6   0  14        3.92        5.44      6.91 o
  -5   0  14      305.68      308.97     15.68 o
  -4   0  14      208.42      197.27     17.86 o
  -3   0  14      578.26      590.17     26.48 o
  -2   0  14     1268.60     1300.96     31.39 o
  -1   0  14        0.50       -0.11      4.06 o
   0   0  14     1148.77     1149.80     26.95 o
   1   0  14      325.95      293.37     11.56 o
   2   0  14        3.97        6.35      3.74 o
   3   0  14      689.20      698.74     17.83 o
   4   0  14      324.13      325.41     16.48 o
   5   0  14       20.05       22.11      6.72 o
   6   0  14      544.05      556.08     22.64 o
   7   0  14      111.90      109.34     27.61 o
  -6   1  14      276.92      275.62     34.88 o
  -5   1  14      298.43      311.71     17.29 o
  -4   1  14       12.05       20.12      5.97 o
  -3   1  14      292.11      255.12     14.95 o
  -2   1  14      143.21      149.17      9.66 o
  -1   1  14       41.87       33.63      5.44 o
   0   1  14      735.85      761.18     31.64 o
   1   1  14      673.20      691.27     26.53 o
   2   1  14       11.57        1.78      6.52 o
   3   1  14      786.05      757.81     25.13 o
   4   1  14      517.29      486.44     19.28 o
   5   1  14      224.72      204.27     13.99 o
   6   1  14      386.90      372.29     17.35 o
   7   1  14      140.01      159.59     24.84 o
   8   1  14      155.41      155.46     13.79 o
  -5   2  14     1261.59     1230.70     50.69 o
  -4   2  14       40.10       34.63      9.54 o
  -3   2  14      711.82      732.60     20.63 o
  -2   2  14      195.80      188.20      9.86 o
  -1   2  14      186.76      184.62      9.18 o
   0   2  14      554.58      545.51     14.36 o
   1   2  14      225.13      230.35     12.86 o
   2   2  14      924.82      918.55     27.82 o
   3   2  14      787.38      782.15     25.85 o
   4   2  14      103.44      101.09      9.79 o
   5   2  14      125.17      126.06     14.05 o
   6   2  14      475.20      479.73     19.28 o
   7   2  14       27.01       -3.76      4.97 o
   8   2  14     1312.51     1358.00     38.80 o
  -5   3  14      616.07      621.88     31.12 o
  -4   3  14        0.90        6.02      7.03 o
  -3   3  14      634.92      652.70     18.65 o
  -2   3  14       13.71       13.25      4.06 o
  -1   3  14      352.21      337.22     28.36 o
   0   3  14      546.08      554.09     20.39 o
   1   3  14      215.19      232.21     12.72 o
   2   3  14     1277.66     1270.91     34.54 o
   3   3  14     1045.93     1050.84     35.64 o
   4   3  14      133.38      124.21     16.06 o
   5   3  14      527.29      495.96     18.41 o
   6   3  14      584.79      522.83     28.36 o
   7   3  14        2.02        5.52      4.97 o
   8   3  14      284.11      285.90     14.70 o
   9   3  14      751.34      732.34     26.04 o
  -5   4  14      495.50      515.50     21.26 o
  -4   4  14        6.16       -1.15      4.11 o
  -3   4  14      973.20      966.42     20.88 o
  -2   4  14      141.21      144.63     10.49 o
  -1   4  14      421.64      425.27     21.33 o
   0   4  14      954.47      923.83     23.71 o
   1   4  14      302.15      275.38     11.54 o
   2   4  14      616.28      593.43     20.62 o
   3   4  14      278.97      277.39     19.07 o
   4   4  14      399.17      375.45     15.06 o
   5   4  14      933.77      928.45     26.75 o
   6   4  14      651.38      619.98     27.61 o
   7   4  14       28.37       27.91      5.85 o
   8   4  14      797.32      820.53     25.88 o
   9   4  14       32.04       31.64      6.72 o
  -4   5  14      213.15      204.70     13.58 o
  -3   5  14      798.04      776.27     23.27 o
  -2   5  14       31.34       35.23      6.39 o
  -1   5  14      245.83      236.12     12.22 o
   0   5  14      100.16       93.14      7.97 o
   1   5  14       61.00       62.67      6.63 o
   2   5  14      383.79      376.45     13.15 o
   3   5  14      377.22      379.91     15.25 o
   4   5  14      883.01      832.83     24.10 o
   5   5  14      810.03      810.92     25.60 o
   6   5  14      284.88      276.70     12.60 o
   7   5  14      368.26      338.70     21.58 o
   8   5  14     1052.11      975.58     27.98 o
   9   5  14        5.56        3.55      4.78 o
  -4   6  14      425.30      432.32     18.17 o
  -3   6  14      860.06      875.79     37.13 o
  -2   6  14      258.51      248.10     13.63 o
  -1   6  14     1146.61     1162.81     28.79 o
   0   6  14      576.88      567.11     17.65 o
   1   6  14      404.58      379.40     19.51 o
   2   6  14     1469.62     1462.91     35.21 o
   3   6  14       16.28       17.94      4.35 o
   4   6  14      218.74      201.79     13.05 o
   5   6  14      472.58      481.42     16.48 o
   6   6  14        0.72        0.84      3.71 o
   7   6  14      408.06      408.62     24.09 o
   8   6  14      731.46      683.87     21.29 o
   9   6  14       51.40       42.36      6.56 o
  -3   7  14      362.89      389.97     17.20 o
  -2   7  14       95.51       86.96      9.09 o
  -1   7  14      609.44      638.32     19.89 o
   0   7  14      270.31      277.01     12.52 o
   1   7  14      105.43      107.16      8.26 o
   2   7  14      913.16      935.10     23.05 o
   3   7  14       21.16       23.12      4.47 o
   4   7  14      977.82      968.05     26.23 o
   5   7  14      553.67      558.56     17.73 o
   6   7  14      129.64      116.72      8.14 o
   7   7  14      442.38      456.53     19.57 o
   8   7  14      581.03      602.88     18.77 o
   9   7  14      129.85      145.05     13.30 o
  -2   8  14      120.04      108.53      9.93 o
  -1   8  14      900.27      951.69     31.48 o
   0   8  14      100.62       88.68      8.11 o
   1   8  14      477.16      493.22     16.14 o
   2   8  14      412.63      425.09     14.17 o
   3   8  14        6.24        8.27      3.71 o
   4   8  14      725.32      741.55     18.76 o
   5   8  14      215.63      227.78     10.47 o
   6   8  14      237.33      233.46     10.27 o
   7   8  14      568.74      552.90     45.67 o
   8   8  14       70.77       90.63      7.07 o
   9   8  14       62.90       59.17      7.03 o
  -1   9  14      591.16      634.45     20.61 o
   0   9  14       87.07       76.53     12.00 o
   1   9  14      924.89      926.92     24.26 o
   2   9  14      830.81      848.12     21.99 o
   3   9  14        1.37        4.91      3.71 o
   4   9  14      899.73      928.25     22.06 o
   5   9  14      158.51      172.23     10.29 o
   6   9  14      509.05      484.86     15.25 o
   7   9  14      554.45      589.86     16.86 o
   8   9  14        6.87        5.52      3.55 o
   9   9  14      188.80      194.24     13.05 o
   1  10  14      724.34      763.36     21.76 o
   2  10  14      179.40      177.01     10.53 o
   3  10  14       41.46       45.55      8.31 o
   4  10  14      744.30      802.72     20.16 o
   5  10  14       15.45       22.46      4.49 o
   6  10  14      676.69      741.59     19.87 o
   7  10  14      262.43      284.09     15.06 o
   8  10  14        1.92        1.51      4.52 o
   3  11  14      630.75      650.03     27.58 o
   4  11  14      798.61      859.76     21.45 o
   5  11  14       59.52       50.61     13.11 o
   6  11  14      614.08      659.02     25.60 o
  -2  -4  15      159.61      168.17     14.73 o
  -1  -4  15      477.48      493.88     22.53 o
   0  -4  15       18.47       13.70      8.53 o
   1  -4  15      225.03      276.26     17.22 o
  -4  -3  15      121.71      120.69     14.86 o
  -3  -3  15        0.99        8.40      6.02 o
  -2  -3  15      256.53      270.16     17.02 o
  -1  -3  15      433.10      478.71     21.64 o
   0  -3  15       87.63       70.44     10.22 o
   1  -3  15      693.61      666.55     25.28 o
   2  -3  15      357.13      415.46     19.64 o
   3  -3  15       10.43       11.54      6.39 o
  -4  -2  15      115.90      100.07     10.52 o
  -3  -2  15       84.09       91.17     13.92 o
  -2  -2  15      474.19      521.72     22.53 o
  -1  -2  15      293.49      288.56     16.28 o
   0  -2  15      322.15      310.26     36.64 o
   1  -2  15      430.21      486.86     27.61 o
   2  -2  15      125.15      132.00     15.06 o
   3  -2  15       10.91        9.96      5.49 o
   4  -2  15      586.97      710.72     31.62 o
  -5  -1  15      717.45      738.83     37.38 o
  -4  -1  15       52.16       55.25     21.90 o
  -3  -1  15      156.33      154.83     14.49 o
  -2  -1  15      784.70      794.84     27.98 o
  -1  -1  15      138.12      151.58     17.07 o
   0  -1  15      269.48      279.07     19.57 o
   1  -1  15      452.35      461.83     15.72 o
   2  -1  15       38.64       22.53      6.99 o
   3  -1  15      188.42      204.10     10.61 o
   4  -1  15      840.58      926.24     33.31 o
   5  -1  15       61.20       51.24      9.56 o
  -5   0  15       53.08       64.31      9.86 o
  -4   0  15       80.59       76.05      9.64 o
  -3   0  15      205.98      204.67     14.70 o
  -2   0  15      345.50      332.27     22.08 o
  -1   0  15       73.07       62.37      8.63 o
   0   0  15      574.46      645.42     18.65 o
   1   0  15      405.09      440.03     14.44 o
   2   0  15       38.41       36.16      5.15 o
   3   0  15      681.48      751.48     18.60 o
   4   0  15      583.50      676.36     25.33 o
   5   0  15        0.37       -2.07      5.65 o
   6   0  15      846.49      971.86     32.40 o
  -5   1  15      341.77      340.77     18.21 o
  -4   1  15        0.43        5.52      8.53 o
  -3   1  15      299.32      312.19     21.08 o
  -2   1  15      548.18      573.15     20.12 o
  -1   1  15        0.00       -0.53      3.97 o
   0   1  15     1127.01     1127.04     26.09 o
   1   1  15      532.59      535.02     14.97 o
   2   1  15      168.64      167.04     12.76 o
   3   1  15      512.05      530.41     23.09 o
   4   1  15      688.14      686.97     24.62 o
   5   1  15      158.50      168.23     13.63 o
   6   1  15     1413.86     1424.87     40.74 o
   7   1  15      126.77      133.08     12.60 o
  -5   2  15      640.44      615.35     32.12 o
  -4   2  15        8.89       12.05      8.53 o
  -3   2  15      400.52      397.58     50.19 o
  -2   2  15      203.93      181.06     10.04 o
  -1   2  15      123.24      127.63      7.70 o
   0   2  15      227.28      245.97     15.77 o
   1   2  15      232.34      237.69     15.06 o
   2   2  15      419.76      453.04     52.45 o
   3   2  15     1141.93     1115.08     32.56 o
   4   2  15       11.67        7.58      5.14 o
   5   2  15       47.42       46.29      7.71 o
   6   2  15      434.79      448.81     19.28 o
   7   2  15      174.65      181.76     13.79 o
   8   2  15      587.85      579.07     29.61 o
  -4   3  15       32.12       25.10      8.53 o
  -3   3  15      403.02      413.04     14.37 o
  -2   3  15      212.89      213.24      9.35 o
  -1   3  15       97.32      116.18     12.30 o
   0   3  15      558.00      535.26     20.90 o
   1   3  15       95.45       83.62      9.28 o
   2   3  15      632.54      616.10     21.93 o
   3   3  15     1106.01     1071.45     40.66 o
   4   3  15        2.99       10.79      5.32 o
   5   3  15      594.76      567.31     20.86 o
   6   3  15      646.15      659.66     50.19 o
   7   3  15      122.46      132.14     11.34 o
   8   3  15      991.51     1111.83     33.47 o
  -4   4  15      281.49      282.08     30.12 o
  -3   4  15      606.76      615.17     21.15 o
  -2   4  15        3.46        3.01      4.93 o
  -1   4  15      423.06      410.20     15.78 o
   0   4  15     1164.39     1094.32     27.34 o
   1   4  15       79.53       77.36     10.07 o
   2   4  15      593.47      598.89     18.55 o
   3   4  15      617.52      631.72     38.40 o
   4   4  15      308.97      308.76     14.34 o
   5   4  15     1082.75     1077.06     30.62 o
   6   4  15      360.09      356.91     15.57 o
   7   4  15        4.19        9.14      5.14 o
   8   4  15      931.52      966.99     29.76 o
  -3   5  15      734.63      784.00     24.16 o
  -2   5  15        2.47       -1.13      4.79 o
  -1   5  15      269.44      281.86     26.33 o
   0   5  15      817.29      798.80     22.24 o
   1   5  15       53.55       49.33      6.32 o
   2   5  15      207.97      229.58     25.01 o
   3   5  15      350.78      335.76     39.15 o
   4   5  15      184.79      182.35     11.89 o
   5   5  15     1030.88     1002.86     28.53 o
   6   5  15      294.36      274.45     13.12 o
   7   5  15      443.56      436.96     16.99 o
   8   5  15      765.37      763.82     25.10 o
  -3   6  15      277.90      274.54     15.58 o
  -2   6  15       79.17       80.78      9.03 o
  -1   6  15      501.77      479.98     17.24 o
   0   6  15      273.42      281.46     13.07 o
   1   6  15      256.18      246.85     12.12 o
   2   6  15     1976.63     1971.49     40.73 o
   3   6  15       10.75        7.60      4.40 o
   4   6  15       82.52       85.20      8.16 o
   5   6  15      594.56      563.83     19.13 o
   6   6  15      139.99      153.37     10.47 o
   7   6  15      400.15      392.44     15.41 o
   8   6  15      963.47      936.67     34.13 o
   9   6  15       30.41       29.11      9.03 o
  -2   7  15      253.89      270.66     15.09 o
  -1   7  15      476.58      438.56     16.62 o
   0   7  15      342.95      323.98     13.73 o
   1   7  15       97.44       98.61      8.40 o
   2   7  15     1461.35     1505.27     33.14 o
   3   7  15      167.07      166.34     11.29 o
   4   7  15      762.01      763.27     23.06 o
   5   7  15      430.84      428.10     16.06 o
   6   7  15       17.45       23.49      5.14 o
   7   7  15      517.55      547.82     18.09 o
   8   7  15      133.43      126.50      9.40 o
  -1   8  15      521.31      532.75     18.91 o
   0   8  15       11.87       16.43      5.65 o
   1   8  15      278.21      292.87     13.26 o
   2   8  15      773.62      814.38     21.78 o
   3   8  15        0.86        5.21      5.13 o
   4   8  15      857.58      874.53     21.69 o
   5   8  15      407.44      421.90     15.44 o
   6   8  15        0.23       -3.55      3.55 o
   7   8  15     1033.67     1052.56     32.88 o
   8   8  15      260.91      272.07     12.05 o
   0   9  15      170.98      180.12     16.31 o
   1   9  15      642.55      647.32     19.85 o
   2   9  15      377.37      373.41     14.05 o
   3   9  15        0.28       -1.23      3.82 o
   4   9  15      724.15      728.92     19.45 o
   5   9  15      205.00      219.11     10.99 o
   6   9  15      143.45      176.73     12.30 o
   7   9  15      576.09      577.95     23.34 o
   2  10  15      188.35      184.39     17.11 o
   3  10  15      123.70      120.55      8.80 o
   4  10  15      801.24      848.42     21.69 o
   5  10  15       30.05       29.61      5.49 o
   6  10  15      594.45      619.20     18.46 o
   0  -3  16        7.14        3.51      9.54 o
  -2  -2  16      250.30      294.86     17.14 o
  -1  -2  16      294.98      310.09     17.50 o
   0  -2  16      100.52      105.90     15.06 o
   1  -2  16      645.94      643.46     32.62 o
   2  -2  16      145.14      131.50     15.06 o
   3  -2  16      156.36      184.36     11.53 o
  -3  -1  16        4.58        0.75      6.39 o
  -2  -1  16      644.81      634.78     24.93 o
  -1  -1  16      169.05      203.28     19.07 o
   0  -1  16      213.07      194.74     18.07 o
   1  -1  16      707.07      700.17     31.62 o
   2  -1  16       23.29       20.08      7.53 o
   3  -1  16      408.82      463.29     17.78 o
   4  -1  16      409.70      465.78     33.13 o
  -3   0  16       10.95        6.02      9.03 o
  -2   0  16      711.57      716.74     34.13 o
  -1   0  16      279.33      289.61     19.57 o
   0   0  16      415.67      445.97     18.54 o
   1   0  16      225.24      247.50     11.41 o
   2   0  16        1.24        2.13      3.64 o
   3   0  16      609.16      696.50     26.15 o
   4   0  16      508.27      561.63     23.55 o
   5   0  16       51.57       55.07      9.72 o
  -3   1  16       59.17       52.20     11.04 o
  -2   1  16      337.69      343.81     20.58 o
  -1   1  16       77.39       90.54      7.58 o
   0   1  16      489.23      495.11     15.15 o
   1   1  16      431.29      425.69     19.48 o
   2   1  16       59.92       61.94      8.87 o
   3   1  16      465.40      476.96     20.35 o
   4   1  16      281.94      253.00     16.58 o
   5   1  16      267.24      301.10     17.57 o
   6   1  16      618.17      674.35     25.84 o
  -3   2  16      259.66      321.23     19.57 o
  -2   2  16     1035.75     1106.85     26.77 o
  -1   2  16        0.15        4.35      6.14 o
   0   2  16      797.29      841.16     28.53 o
   1   2  16      226.47      225.15     18.07 o
   2   2  16      126.77      127.11     15.06 o
   3   2  16      892.27      960.83     46.93 o
   4   2  16      115.09      141.99     26.10 o
   5   2  16      419.73      419.44     18.93 o
   6   2  16      470.50      490.11     20.86 o
   7   2  16        1.66        4.52      8.53 o
  -2   3  16      340.19      331.32     19.07 o
  -1   3  16        1.19        4.56      6.78 o
   0   3  16      597.96      644.73     24.22 o
   1   3  16      170.83      192.89     11.50 o
   2   3  16      517.82      508.86     20.19 o
   3   3  16      652.48      607.22     30.87 o
   4   3  16       48.55       39.22     11.04 o
   5   3  16      379.42      373.25     29.86 o
   6   3  16       81.94       68.80     10.04 o
   7   3  16      161.47      172.14     13.22 o
  -3   4  16      448.56      472.42     18.95 o
  -2   4  16       45.58       25.50      6.81 o
  -1   4  16      133.41      124.72     10.20 o
   0   4  16      900.11     1006.75     26.56 o
   1   4  16       71.49       71.39      7.75 o
   2   4  16      334.63      366.18     16.79 o
   3   4  16      638.43      668.31     23.23 o
   4   4  16       25.05       24.62      6.78 o
   5   4  16      874.61      858.43     27.07 o
   6   4  16      312.90      292.21     14.86 o
   7   4  16      281.92      270.76     44.67 o
  -2   5  16        4.04       10.44      6.13 o
  -1   5  16     1079.22     1149.77     35.99 o
   0   5  16     1164.94     1269.26     31.28 o
   1   5  16       61.57       71.23      7.68 o
   2   5  16      471.20      488.57     16.44 o
   3   5  16      202.07      226.57     13.36 o
   4   5  16       71.25       63.43      7.78 o
   5   5  16      536.88      526.80     19.43 o
   6   5  16      325.60      339.08     16.31 o
   7   5  16      279.69      307.56     14.89 o
  -2   6  16       12.97       16.56     12.05 o
  -1   6  16      251.70      272.58     15.00 o
   0   6  16      530.92      541.47     18.63 o
   1   6  16        8.27        6.18      4.69 o
   2   6  16     1629.15     1725.92     37.55 o
   3   6  16        7.30        8.70      5.29 o
   4   6  16      355.89      367.00     15.92 o
   5   6  16      397.65      387.12     16.12 o
   6   6  16       36.75       30.91      8.03 o
   7   6  16      291.82      315.98     14.34 o
  -1   7  16      610.25      595.19     21.43 o
   0   7  16      237.56      205.07     13.91 o
   1   7  16      399.87      393.26     15.21 o
   2   7  16      926.64      977.69     25.32 o
   3   7  16      194.79      179.49     10.71 o
   4   7  16      447.13      431.78     19.07 o
   5   7  16      329.29      341.28     14.54 o
   6   7  16       40.29       42.49      6.56 o
   7   7  16      269.25      257.22     12.60 o
   0   8  16      125.37      142.04     22.08 o
   1   8  16      284.72      317.55     16.48 o
   2   8  16      809.68      880.35     29.46 o
   3   8  16       21.89       13.52      8.17 o
   4   8  16      982.05     1083.05     30.33 o
   5   8  16      300.44      306.12     14.30 o
   6   8  16       58.55       74.44      7.62 o
   7   8  16      528.06      568.88     18.77 o
   2   9  16      289.80      316.11     24.16 o
   3   9  16       45.24       50.00      6.75 o
   4   9  16      420.49      428.70     22.84 o
   5   9  16      260.53      301.89     23.59 o
   6   9  16       65.59       73.24      7.27 o
   0  -1  17       77.10       76.29     12.05 o
   1  -1  17      387.96      486.86     24.59 o
  -1   0  17      328.09      289.61     19.07 o
   0   0  17      360.22      355.36     19.57 o
   1   0  17      315.45      336.68     14.79 o
   2   0  17        4.34       -2.20      6.36 o
   3   0  17      273.51      273.48     18.51 o
  -2   1  17      503.07      585.74     27.61 o
  -1   1  17        3.86        0.00      6.02 o
   0   1  17      261.59      268.48     25.60 o
   1   1  17      206.01      242.72     16.94 o
   2   1  17       29.79       27.37      7.57 o
   3   1  17      166.76      198.50     25.85 o
   4   1  17      247.23      240.34     16.48 o
  -1   2  17       65.41       75.62     10.79 o
   0   2  17      646.10      693.79     26.35 o
   1   2  17      170.33      173.03     14.34 o
   2   2  17      163.40      170.59     16.06 o
   3   2  17      421.66      456.81     20.29 o
   4   2  17       11.31       11.61      6.36 o
   5   2  17      223.07      229.49     15.77 o
  -2   3  17      531.21      547.29     27.61 o
  -1   3  17      109.86      143.89     15.56 o
   0   3  17      451.73      502.34     29.36 o
   1   3  17       38.62       39.00      8.07 o
   2   3  17      240.69      237.61     15.86 o
   3   3  17      582.67      649.00     40.91 o
   4   3  17      138.81      127.49     11.85 o
   5   3  17      202.05      214.38     14.79 o
   6   3  17      256.15      247.94     32.37 o
  -1   4  17      285.98      318.32     15.79 o
   0   4  17      568.65      577.89     19.58 o
   1   4  17       18.20       25.46      6.04 o
   2   4  17      239.60      247.99     15.92 o
   3   4  17      599.85      607.82     22.64 o
   4   4  17       34.26       25.71     12.30 o
   5   4  17      263.96      277.53     15.01 o
   6   4  17       78.86       82.06     10.04 o
  -1   5  17     1171.29     1218.18     31.99 o
   0   5  17      518.71      559.41     34.14 o
   1   5  17       67.73       73.86     10.27 o
   2   5  17      262.82      245.49     15.57 o
   3   5  17       65.63       63.94      8.85 o
   4   5  17        5.40        5.89      5.29 o
   5   5  17      549.79      525.75     20.15 o
   6   5  17      228.02      205.32     13.58 o
   0   6  17      662.65      662.26     21.50 o
   1   6  17       64.84       80.29      8.56 o
   2   6  17      838.55      807.21     22.91 o
   3   6  17        5.08        6.02      5.52 o
   4   6  17      248.60      229.85     13.79 o
   5   6  17      294.43      279.03     14.34 o
   6   6  17       13.76       16.65      6.00 o
   1   7  17      377.98      389.31     15.83 o
   2   7  17      548.50      574.24     18.89 o
   3   7  17       35.62       24.10      6.78 o
   4   7  17      375.36      380.06     20.33 o
   5   7  17      481.82      537.16     19.68 o
   6   7  17       14.90        8.28      5.77 o
   3   8  17       66.05       85.73      9.40 o
   4   8  17      262.22      276.44     14.18 o
   2   2  18       98.92       71.27     14.05 o
   1   3  18       23.16       22.81      7.57 o
   2   3  18      244.61      266.51     23.34 o
   3   3  18      387.86      368.02     18.51 o
   1   4  18        0.98       -5.49      5.49 o
   2   4  18      109.51      109.27     11.65 o
   3   4  18      625.08      649.83     24.57 o
   2   5  18      468.93      480.50     20.90 o
   3   5  18       24.49       27.81      7.10 o
 
